# Supplementary material for: Exploring Whether Iron Sequestration within the CNS of Patients with Alzheimer’s Disease Causes a Functional Iron Deficiency That Advances Neurodegeneration
Source: Brain Sci. 2023 Mar 18;13(3):511. doi: 10.3390/brainsci13030511 (PMC10046656; doi:10.3390/brainsci13030511)
Supplement: Supplementary file 1 [file brainsci-13-00511-s001.zip]

Archive with 3 entries (3 files):
- Table S1.XLSX
- Table S2.XLSX
- Table S3.XLSX
