# Supplementary material for: Exploring Whether Iron Sequestration within the CNS of Patients with Alzheimer’s Disease Causes a Functional Iron Deficiency That Advances Neurodegeneration
Source: Brain Sci. 2023 Mar 18;13(3):511. doi: 10.3390/brainsci13030511 (PMC10046656; doi:10.3390/brainsci13030511)
Supplement: Supplementary file 1 [file brainsci-13-00511-s001.zip › Table S1.XLSX]

## Sheet: Sheet1
Comparison	Function / Disease	# Total genes	# Genes in function / disease	Significance type	Significance cutoff	Fold-change cutoff (up)	# Up-regulated genes pass cutoff	# Overlap (up genes and function)	Hypergeometric p-value (up genes and function)	Sig. overlap genes (up)	Fold-change cutoff (down)	# Down-regulated genes pass cutoff	# Overlap (down genes and function)	Hypergeometric p-value (down genes and function)	Sig. overlap genes (down)
OB_InitialAD vs. OB_Control	Alzheimer disease (BioProfiler)	30259	829	p-value	0.05	1.5	2860	139	1.58274e-11	ABCA7 , ACHE , ACLY , ACTA2 , ADRA1A , AGRN , ALDH1L1 , APBB1, APBB3 , APOL2 , ARG1 , ASB2 , ATP1A4 , ATP6V1E1 , ATP6V1G2 , BCL2 , BRCA1 , C1R , C3 , C4A , C4B , C5 , CADPS2 , CAPN1 , CASP2 , CASP4 , CASP6 , CAV1 , CBS , CDK1 , CDK2 , CFB , CHI3L1 , CHRNA4 , CHRND , CIITA , CLUH , CNKSR2 , CNN1 , CNR1 , COL25A1 , CSF1R , CTNNA2 , CTSB , CYP39A1 , CYP46A1 , DDIT3 , DHCR7 , DICER1 , DPYSL2 , DRD2 ,…	-1.5	3307	121	0.000579123	A2M , ABAT , ACE , ACLY , ADGRD1 , ADGRL1 , ADORA2A , ALB , AMPH , APBB1 , APBB2 , APOL2 , ATM , ATP1A2 , ATP1A3 , ATR , ATXN1 , BCL2L11 , BIN1 , BRCA1 , C5 , CANX , CASP5 , CD14 , CDC42EP3 , CHL1 , CHRM2 , CHRNA10 , CHRNG , CNKSR1 , CTNNA3 , CXCL16 , CYP11A1 , DCN , DCX , DDX46 , DNM1L , ECE2 , FLT1 , GAD2 , GBP2 , GC , GGA3 , GRIN2D , HMGB1 , HOMER1 , HSD11B1 , HTR7 , IGF2 , IGKC , IL6R , ILKAP…
OB_InitialAD vs. OB_Control	Anemia (BioProfiler)	30259	909	p-value	0.05	1.5	2860	179	9.81128e-22	ABCA12 , ACHE , ACTL6A , ARFRP1 , ARG1 , ARG2 , ATF3 , ATG7 , ATP4B , ATP6V1E1 , BCL2 , BLM , BPNT1 , BRCA1 , BRIP1 , C1S , C3 , C3orf52 , C4A , C4B , C5 , CACNA1S , CAST , CAV1 , CCBE1 , CCR2 , CD160 , CD177 , CD44 , CD46 , CFB , CFLAR , COLEC10, CP , CSF1R , CSF2RB , CSF3R , CX3CR1 , CYP51A1 , DGKE , DIAPH1 , DKC1 , DNMT1 , DTNBP1 , E2F4 , ELF4 , EP300 , EPB42 , EPOR , ETV6 , FANCA , FANCC , FA…	-1.5	3307	144	3.01536e-06	ABCB7 , ACSS2 , ADD3 , ADORA2A , AGO1 , AGR2 , AKT2 , AP2M1 , ASXL1 , ATF7 , ATP4A , ATXN1 , BIN3 , BPNT1 , BRCA1 , C5 , CACNA1D , CASR , CCR2 , CD38 , CDC42EP3 , CFI , CFLAR , COL4A5 , COMP , CPOX , CSF2RB , CTNNB1 , CUBN , CXCL11 , DGKE , DIAPH1 , DOT1L , DPP4 , DSP , EDNRA , EFNB2 , EZH2 , FANCB , FANCC , FAT1 , FLT1 , FSTL1 , FUBP1 , GCLC , GRM8 , GSTM3 , HMGA2 , HMGB1 , HYAL2 , IFNAR2 , IGF2…
OB_InitialAD vs. OB_Control	Heme synthesis (BioProfiler)	30259	31	p-value	0.05	1.5	2860	3	0.57167	ALAD , COX15 , FXN	-1.5	3307	5	0.24652	ABCB6 , COX10 , CPOX , NFE2L1 , UROS
OB_InitialAD vs. OB_Control	Hypoxia (BioProfiler)	30259	122	p-value	0.05	1.5	2860	10	0.72705	CA7 , CHRNA4 , CHRND , EPOR , GABRB3 , GAD1 , GNAI2 , PDGFB , VEGFA , VIP	-1.5	3307	20	0.042142	ADORA2A , ALB , CHRM2 , CHRNA10 , CHRNG , COL18A1 , EDNRA , FGF9 , GAD1 , HSD11B1 , LAMA4 , NR3C1 , PDE3B , PDE4B , PDE4D , PDE5A , PDE8A , PDGFB , RPS6KB1 , TRPC6
OB_InitialAD vs. OB_Control	Iron (BioProfiler)	30259	194	p-value	0.05	1.5	2860	25	0.0691517	ALAD , ATP4B , BCS1L , BDH2 , BEST1 , BPNT1 , CACNA1S , CBS , COASY , COX15 , CP , CRAT , CTSB , CUL1 , EPB42 , FTH1 , FXN , GLS2 , HTT , ITGB4 , MMS19 , NFE2L2 , PANK2 , STEAP3 , TF	-1.5	3307	25	0.219447	ABCA4 , ABCB6 , ABCB7 , ATP4A , ATP6V0A2 , BCS1L , BPNT1 , CACNA1D , CAND1 , COX10 , CPOX , DPP4 , FBXL5 , HEPHL1 , IREB2 , NF2 , NFE2L1 , NOS1 , PANK2 , SIRT3 , SLC40A1 , SLC46A1 , SLC6A4 , STEAP3 , UROS
OB_InitialAD vs. OB_Control	Iron Responsive Element (All 3' IREs)	30259	1885	p-value	0.05	1.5	2860	262	7.0376e-11	AAK1 , ABCA5 , ABCC5 , ABCC8 , ACOT11 , ADAMTS2 , ADGRF1 , ADGRG2 , ADRA1A , AGFG2 , ALG9 , ANKRD17 , AP5Z1 , AQP6 , ARFIP2 , ARFRP1 , ARHGEF6 , ASAP3 , ASB1 , ASIC1 , ATG7 , ATP8B2 , ATXN7L1 , BCS1L , BRCA1 , BRF1 , C10orf10 , C18orf8 , C2orf72 , C3orf18 , CATSPERG , CCKAR , CCNC , CD177 , CD44 , CD46 , CDC42BPA , CDHR5 , CDK2 , CDK5RAP2 , CEP135 , CEP192 , CFLAR , CHRND , CLDN7 , CLEC7A , CLMN …	-1.5	3307	382	1.0059e-34	ABAT , ABCB7 , ABCB8 , ABCC1 , ABCD4 , ACE , ACTR6 , ADAM19 , ADAMTS2 , ADARB1 , ADGRL1 , ADGRV1, ADGRV1 , ADRBK2 , ADSS , AGK , AGO4 , AKAP11 , AKAP8 , AMPD3 , AMT , ANGEL2 , ANKRD17 , ANXA11 , AP1G2 , ARIH1 , ARMC8 , ARPC4 , ASAP1 , ASIC1 , ATF7 , ATP5A1 , ATP9B , ATRX , ATXN3 , ATXN7L1 , BCS1L , BDH1 , BIN3 , BIRC2 , BRCA1 , BRPF1 , BRWD1 , C17orf75 , CACNA1G , CACNA1H , CACNG5 , CAMSAP1 , CAN…
OB_InitialAD vs. OB_Control	Iron Responsive Element (All 5' IREs)	30259	697	p-value	0.05	1.5	2860	106	6.4868e-07	ADGRG1 , AGL , AGRN , ALDH1L1 , ANKZF1 , ASUN , B3GNT4 , BAG3 , BCL2 , BDH2 , C14orf159 , C1R , CASP6 , CD34 , CECR1 , CEP295 , CHEK1 , CHODL , CLPB , CNKSR2 , CRX , CSF3R , DDX21 , DPAGT1 , DZIP1 , EFEMP2 , ENC1 , EPB41L1 , ERLIN2 , FAM13A , FLAD1 , FOSB , FTH1 , FXYD5 , GAD1 , GIMAP6 , GLRA3 , GMEB2 , GNA12 , GNE , GRK4 , GTF3C2 , HADHB , IGSF1 , ILF3 , INADL , IQGAP1 , ITPR2 , JOSD1 , KLHL7 , …	-1.5	3307	139	1.29993e-12	ABCA8 , ABCB9 , ACACA , ADM , AGL , AKT2 , ANKRD28 , AP1B1 , AP1G1 , AP2A2 , ARHGAP28 , ARHGEF28 , BMX , C14orf159 , CACNA1D , CAND1 , CAP1 , CASR , CCDC30 , CCDC91 , CDC42EP3 , CDK10 , CEACAM21 , CGREF1 , CHD3 , CHD7 , CHL1 , CHRNA10 , COBL , DDHD2 , DUOX1 , DUSP13 , DUSP14 , DUT , DZIP1 , ECE2 , ERAP2 , ERLIN2 , EXO5 , EZH2 , FAM208B , FBN1 , FBRS , FTSJ1 , GAD1 , GOLGA1 , GORASP1 , GPR35 , GPS…
OB_InitialAD vs. OB_Control	Iron Responsive Element (HQ 3' IREs)	30259	189	p-value	0.05	1.5	2860	24	0.0839221	ALG9 , DDX10 , EDEM1 , GPI , HIF1AN , JADE2 , KCNQ2 , LEPR , MBNL3 , MCF2L , MOCOS , MSN , NPHP1 , OCLN , PARK2 , PCNXL4 , PHKG2 , PRKG1 , RAB2A , SAR1B , STAMBP , SYNE1 , SYNE2 , TTC37	-1.5	3307	43	2.29816e-06	ABCB7 , ACTR6 , ADARB1 , ARIH1 , ATP5A1 , BRWD1 , CAMSAP1 , CEP57 , CHFR , CSNK1G3 , EFCAB2 , ELP4 , FXYD6, IGF1R , KCNQ2 , MARCH6 , MBNL3 , MCF2L , METAP2 , MYO1C , NCBP3 , NPHP1 , OCLN , PCNXL4 , RHOBTB3 , RNF115, RNF216 , SAR1B , SEMA6D , SETD2 , SLC35E2 , SLC6A4 , SPATA20 , STAMBP , STX7 , SV2C , SYNE1 , SYNE2 , TTC37 , UBOX5 , WAPL , ZNF277 , ZNF493
OB_InitialAD vs. OB_Control	Iron Responsive Element (HQ 5' IREs)	30259	66	p-value	0.05	1.5	2860	11	0.0442937	C14orf159 , CASP6 , CHODL , ENC1 , FOSB , FTH1 , JOSD1 , KNTC1 , MAP3K7 , TANK , TTC39A	-1.5	3307	9	0.292516	AP1G1 , C14orf159 , CHL1 , JAK2 , NGDN , NUP37 , RFX2 , TACC2 , TANK
OB_InitialAD vs. OB_Control	Iron deficiency (BioProfiler)	30259	15	p-value	0.05	1.5	2860	3	0.163287	ATP4B , BPNT1 , TF	-1.5	3307	2	0.499503	ATP4A , BPNT1
OB_InitialAD vs. OB_Control	Iron transport (BioProfiler)	30259	24	p-value	0.05	1.5	2860	3	0.399027	FTH1 , STEAP3 , TF	-1.5	3307	6	0.0404806	ABCB6 , IREB2 , NOS1 , SLC40A1 , SLC46A1 , STEAP3
OB_InitialAD vs. OB_Control	Mitochondria (BioProfiler)	30259	864	p-value	0.05	1.5	2860	136	1.96208e-09	ABCC9 , ACLY , AFG3L2 , ANXA6 , APTX , AQP8 , ARG2 , ATF3 , ATG7 , BAG6 , BCL2 , BCS1L , BOLA3 , BRCA1 , C5 , CACNA2D2 , CAMK4 , CASP2 , CAV1 , CCNC , CD160 , CD2 , CD44 , CDK2 , CFLAR , CHUK , CKMT1B , CLEC16A , CLPP , CLUH , COL4A2 , CRYAB , DDIT3 , DDX58 , DNAJB1 , DUSP18 , E2F1 , EP300 , FAS , FXN , GCLC , GNA12 , GZMA , HK2 , HSPD1 , HTT , IKBKB , INSR , ISCA1 , ITGA5 , ITSN1 , KDM5A , KDR ,…	-1.5	3307	128	0.000221369	ABCB6 , ABCB8 , ABCC9 , ABCD3 , ABHD5 , ACACA , ACE , ACLY , ACOX1 , ADM , ADORA2A , AIFM3 , AP2A2 , APAF1 , APTX , ARMC1 , ATF6 , ATG13 , ATM , BAD , BAG6 , BCL2L11 , BCO2 , BCS1L , BRCA1 , C11orf65 , C5 , CANX , CAV2 , CCNC , CDK5RAP1 , CFLAR , CHUK , CITED2 , COX10 , CRTC3 , CTNNB1 , CYP11A1 , DAP3 , DCN , DDHD2 , DIABLO , DLST , DNM1L , EBAG9 , EPHB2 , FMR1 , FNIP1 , FYN , GCDH , GCLC , GIMAP…
OB_InitialAD vs. OB_Control	Porphyrin (BioProfiler)	30259	53	p-value	0.05	1.5	2860	4	0.750433	ALAD , COX15 , FXN , NFE2L2	-1.5	3307	7	0.358174	ABCB6 , ABCB7 , COX10 , CPOX , IREB2 , NFE2L1 , UROS
OB_InitialAD vs. OB_Control	The human iron-proteome (S1)	30259	137	p-value	0.05	1.5	2860	18	0.0953735	ACP5 , ALKBH3 , ALOX12 , FTH1 , FXN , GSTP1 , HIF1AN , KDM5A , KDM6A , METAP1 , P3H3, P4HA1 , PHF8 , PIR , PLOD1 , PLOD3 , SLC25A28 , TF	-1.5	3307	21	0.0694976	ADHFE1 , AGMO , ALKBH6 , BCO2 , FBXL5 , FTO , HGD , JMJD4 , JMJD6 , KDM2B , KDM4A , KDM5B , METAP2 , P4HTM , PAH , PPP3CC , RPE65 , SCD5 , SLC40A1 , TMEM62 , TPH2
OB_InitialAD vs. OB_Control	The human iron-proteome (S2)	30259	173	p-value	0.05	1.5	2860	25	0.0214176	ADGB , CBS , COX15 , CYB561D1 , CYB5B , CYP26B1 , CYP2G1P , CYP39A1 , CYP3A5 , CYP46A1 , CYP4F11 , CYP4X1 , CYP51A1 , FRAS1 , HBD , HBQ1 , HERC2 , IDO1 , MPO , NOX4 , NR1D2 , PTGS1 , STEAP1 , STEAP3 , TBXAS1	-1.5	3307	22	0.25705	ABCB6 , ABCB7 , ALB , CD163 , CYB561A3 , CYB561D2 , CYC1 , CYP11A1 , CYP2D7, CYP2R1 , CYP2S1 , CYP7A1 , DUOX1 , EML6 , GUCY1A2 , JAK2 , KLKB1 , NOS1 , NOX4 , RORB , SLC46A1 , STEAP3
OB_InitialAD vs. OB_Control	The human iron-proteome (S3)	30259	68	p-value	0.05	1.5	2860	12	0.0246197	BOLA3 , BRIP1 , DDX11 , DNA2 , DPYD , ISCA1 , NARF , NDUFS2 , NDUFS7 , POLE , REV3L , RSAD1	-1.5	3307	14	0.0141188	ABAT , ABCB7 , AIFM3 , CDK5RAP1 , CMAHP , DDX11 , DPYD, DPYD , IREB2 , NDUFS7 , NDUFV1 , POLD1 , REV3L , RFESD
OB_InitialAD vs. OB_Control	iron-sulfur (BioProfiler)	30259	10	p-value	0.05	1.5	2860	2	0.242727	FXN , MMS19	-1.5	3307	0	1
OB_InitialAD vs. OB_Control	uniprot-keyword_Iron KW-0408	30259	344	p-value	0.05	1.5	2860	48	0.00412629	ACP5 , ALKBH3 , ALOX12 , BRIP1 , CBS , CYB561D1 , CYB5B , CYP26B1 , CYP2G1P , CYP39A1 , CYP3A5 , CYP46A1 , CYP4F11 , CYP4X1 , CYP51A1 , DDX11 , DNA2 , DPYD , FAAH , FTH1 , FXN , HBD , HBQ1 , HIF1AN , IDO1 , ISCA1 , KDM5A , KDM6A , MIPEP , MPO , NDUFS2 , NDUFS7 , NR1D2 , P3H3, P4HA1 , PHF8 , PIR , PLOD1 , PLOD3 , POLE , PTGS1 , REV3L , RSAD1 , SLC25A28 , STEAP1 , STEAP3 , TBXAS1 , TF	-1.5	3307	45	0.116674	ABAT , AGMO , AIFM3 , ALKBH6 , BCO2 , CDK5RAP1 , CHL1 , CYB561A3 , CYB561D2 , CYC1 , CYP11A1 , CYP2D7, CYP2R1 , CYP2S1 , CYP7A1 , DDX11 , DPYD, DPYD , EXO5 , FBXL5 , FTO , HGD , IREB2 , JMJD4 , JMJD6 , KDM2B , KDM4A , KDM5B , KLKB1 , MINA , MIPEP , NDUFS7 , NDUFV1 , NOS1 , P4HTM , PAH , POLD1 , PPP3CC , REV3L , RFESD , RPE65 , SCD5 , SLC40A1 , STEAP3 , TPH2
OB_MiddleAD vs. OB_Control	Alzheimer disease (BioProfiler)	30259	829	p-value	0.05	1.5	2936	144	3.19134e-12	ABAT , ABCA1 , ABCA2 , ABCA7 , ABCG2 , ACLY , ADAM10 , ADORA3 , AGT , AIF1 , AIFM1 , ALDH1L1 , AMPH , APBB3 , ATAD2 , ATM , ATP8A1 , BDNF , C3 , CALB1 , CAMK2B , CASP1 , CASP4 , CASP6 , CASP7 , CCNB1 , CD33 , CD68 , CD74 , CDK1 , CDK2 , CHI3L1 , CHRNA2 , CHRND , CLUH , CNN1 , CNR1 , COL25A1 , COPS5 , CSF1R , CTNNA2 , CTSS , CXCL16 , CXCR2 , CYP39A1 , CYP46A1 , DHFR , DLGAP2 , DRD2 , DYSF , EIF4EB…	-1.5	2595	101	0.000214286	ACE , ACTA2 , ADAM12 , ADGRD1 , ADGRL1 , AGRN , AIFM1 , ALB , ALDH1L1 , APBB1, APBB2 , ATM , ATP1A3 , ATP6V1E1 , ATP8A1 , ATR , ATXN1 , BAX , BIN1 , BRCA1 , C4A , C7 , CANX , CASP3 , CASP4 , CASP8 , CASP9 , CDK2 , CHRNB3 , CLDN5 , CLUH , CNKSR1 , CNR2 , CTSB , CTSD , DDC , DDX60L , DHX9 , DICER1 , DLGAP2 , ECE2 , GABRA2 , GABRB1 , GAK , GRIN2D , HBA1 , HBA2 , HMGB1 , HMGCR , HOMER1 , IGKC , IL6 ,…
OB_MiddleAD vs. OB_Control	Anemia (BioProfiler)	30259	909	p-value	0.05	1.5	2936	146	7.24526e-10	ACTL6A , ADAM10 , ARG2 , ATF2 , ATF7 , ATP4B , BPNT1 , BRCA2 , C3 , CACNA1D , CACNA2D1 , CAST , CBY1 , CCBE1 , CDH3 , CDK6 , CFLAR , COMP , CP , CSF1R , CSF2RB , CUBN , CX3CR1 , DCK , DDR2 , DFFB , DGKE , DHFR , DIAPH1 , DNASE2 , DNMT1 , DNMT3A , DPP4 , E2F4 , EIF2AK1 , ELF4 , ENTPD1 , EPB42 , ERCC4 , ESR1 , EZH2 , FANCA , FANCD2 , FANCM , FCER1G , FCGR2A , FGFR1 , FLI1 , FLT1 , GCOM1 , GPI , GPS…	-1.5	2595	106	0.000741164	ABCA3 , ACSS2 , ADAMTS13 , ADCY6 , ADD1 , ADD3 , AGO2 , AGR2 , AKT1 , ASXL1 , ATF7 , ATG7 , ATP6V1E1 , ATXN1 , BAX , BCORL1 , BRCA1 , C4A , CA4 , CBL , CD59 , CDAN1 , CDH3 , COMP , DDR2 , DPP4 , EDNRA , EP400 , EPB42 , FANCA , FANCC , FASLG , FGFR1 , FGFR2 , FN1 , FUBP1 , GRM8 , HBA1 , HBA2 , HK1 , HMGB1 , HPS4 , HYAL2 , IL12A , IL2RA , IL3RA , IL6 , IL6R , INPP4A , ITGA5 , ITGB3 , JAK3 , KCNN4 ,…
OB_MiddleAD vs. OB_Control	Heme synthesis (BioProfiler)	30259	31	p-value	0.05	1.5	2936	5	0.177074	COX15 , EXOC6 , FECH , HMBS , SLC6A9	-1.5	2595	2	0.757594	ABCB6 , COX10
OB_MiddleAD vs. OB_Control	Hypoxia (BioProfiler)	30259	122	p-value	0.05	1.5	2936	12	0.524859	ADORA3 , AGT , ATF2 , CA7 , CHRNA2 , CHRND , GAD1 , ITGB2 , OPRM1 , PDE3B , VEGFA , VIP	-1.5	2595	13	0.24656	ALB , CA13 , CA4 , CA5B , CHRNB3 , EDNRA , EPAS1 , LAMA4 , PARK7 , PDE3B , PDE4B , PDE5A , TGFBR2
OB_MiddleAD vs. OB_Control	Iron (BioProfiler)	30259	194	p-value	0.05	1.5	2936	38	2.11904e-05	ABCA1 , ABCG2 , ACVR2A , ATP4B , ATP6V1A , B2M , BCS1L , BDH2 , BPNT1 , CACNA1D , CACNA2D1 , COASY , COX15 , CP , CRAT , CYBRD1 , DDR2 , DPP4 , EIF2AK1 , EPB42 , EXOC6 , FECH , HEPH , HMBS , HSP90AA1 , HTR2A , HTT , ITGB4 , NEO1 , NFE2L2 , PGRMC2 , S100A4 , SFXN1 , SLC48A1 , SLC6A9 , SOD2 , STEAP4 , TTC7A	-1.5	2595	20	0.225797	ABCB6 , ACSL4 , AIFM2 , CDH1 , CIAO1 , COX10 , CRAT , CTSB , CYBRD1 , DDR2 , DPP4 , EPAS1 , EPB42 , HBA1 , HBA2 , PANK2 , PGRMC2 , SFXN1 , SLC46A1 , TP53
OB_MiddleAD vs. OB_Control	Iron Responsive Element (All 3' IREs)	30259	1885	p-value	0.05	1.5	2936	309	4.3205e-21	AAGAB , AAK1 , ABAT , ABCA2 , ABCC1 , ABCC5 , ABCD4 , ACOT11 , ACOT8 , ACVR2A , ADAM10 , ADAM22 , ADCY10 , ADGRG2 , ADGRV1 , AHI1 , AIFM1 , ALG6 , AP1G2 , ARFGEF2 , ARFIP2 , ARHGEF18 , ARSB , ASAP3 , ASPH , ATF7 , ATP8A1 , BCL11A , BCS1L , BDH1 , C10orf10 , C12orf4 , C18orf8 , C22orf29 , C5orf30 , CAMK2B , CAPN10 , CASP10 , CCDC144A , CCT2 , CDC42BPA , CDH3 , CDK2 , CDK6 , CDON , CENPO , CEP162 ,…	-1.5	2595	300	6.88461e-27	ABCA5 , ABCC1 , ABCC5 , ABCD4 , ACE , ACOT11 , ACSL6 , ACTR6 , ADAM19 , ADAMTS13 , ADARB1 , ADCY6 , ADGRL1 , ADGRV1, AGO2 , AIFM1 , AKAP8 , ALG12 , AMPD3 , AMT , ANGEL2 , ANXA11 , ARHGAP6 , ARID4B , ARMC8 , ASAP1 , ASAP2 , ASCC2 , ASPH , ATF7 , ATG7 , ATP5A1 , ATP8A1 , ATP9B , B3GNTL1 , BCAS4 , BIRC2 , BRCA1 , C17orf75 , C18orf8 , C1orf27 , CAMKMT , CANX , CAPN10 , CARD9 , CASP8 , CASP9 , CBL , C…
OB_MiddleAD vs. OB_Control	Iron Responsive Element (All 5' IREs)	30259	697	p-value	0.05	1.5	2936	113	3.65471e-08	ACACA , AGL , AKAP8L , ALDH1L1 , ALDH4A1 , APOM , ARHGAP28 , ARHGEF28 , ASUN , ATP2B4 , AURKAIP1 , B3GNT4 , BBOX1 , BDH2 , C14orf159 , C21orf91 , CACNA1D , CASP6 , CCDC30 , CCNE2 , CD34 , CD63 , CECR1 , CHD3 , CHEK1 , CHODL , CHRNA2 , CLOCK , CLPB , COPS5 , COPS7A , COQ10B , CSRNP3 , CTTN , CUL2 , DHFR , DLGAP2 , DPAGT1 , DPY19L1 , ENG , ERLIN2 , EZH2 , FAM111A , FAM134B , FAM13A , FAM50A , FBN1 …	-1.5	2595	92	2.26082e-05	ACACA , ADCK3 , ADM , AGRN , ALDH1A3 , ALDH1L1 , ANKRD28 , AP1G1 , ATG4B , BANK1 , CACNA1A , CD151 , CDK10 , CEP295 , CGREF1 , CHD7 , CHN2 , CLEC1A , CTSD , CYP1B1 , DDHD2 , DLGAP2 , ECE2 , EPAS1 , ERLIN1 , ESRRG , FADS2 , FAM111A , FBN1 , GNB2L1 , GORASP1 , GRM8 , HYAL2 , IFRD1 , IRAK3 , KDM5B , KNTC1 , LRFN4 , LRRC23 , MAN1A2 , MAN2A1 , MAPK3 , MICAL2 , MLF2 , MLLT3 , MLXIP , MME , MON2 , MTMR3…
OB_MiddleAD vs. OB_Control	Iron Responsive Element (HQ 3' IREs)	30259	189	p-value	0.05	1.5	2936	34	0.000309587	ASPH , BCL11A , CHCHD7 , CHFR , DCLRE1C , DFFB , FAM153A , FAM198B , GPI , IKBKAP , JADE2 , LEPR , MBNL3 , MCF2L , METAP2 , MOCOS , MOCS2 , MRPS14 , NCBP3 , PAFAH1B2 , PAPOLG , PARK2 , PCNXL4 , PPFIA1 , PPM1E , PRRC1 , RAB2A , SEPT7 , SPATA20 , STAMBP , SYNE1 , SYNE2 , TMEM106C , TMPRSS3	-1.5	2595	28	0.00313077	ACTR6 , ADARB1 , ADCY6 , ARID4B , ASPH , ATP5A1 , CASP8 , CASP9 , DVL2 , ELP4 , EPS8L1 , LMX1B , METAP2 , MYO1C , NPHP1 , PAFAH1B2 , PARVB , PGAP1 , PLEKHG3 , PTPRT , RANBP10 , RIMS3 , SEMA6D , SETD2 , STON1 , SYNE1 , SYNE2 , UBOX5
OB_MiddleAD vs. OB_Control	Iron Responsive Element (HQ 5' IREs)	30259	66	p-value	0.05	1.5	2936	11	0.05187	ATP2B4 , AURKAIP1 , C14orf159 , CASP6 , CHODL , FOSB , HEATR6 , KNTC1 , POM121C , USP8 , VCP	-1.5	2595	7	0.336618	ADCK3 , AP1G1 , EPAS1 , KNTC1 , OTUD7B , RBKS , TANK
OB_MiddleAD vs. OB_Control	Iron deficiency (BioProfiler)	30259	15	p-value	0.05	1.5	2936	2	0.435028	ATP4B , BPNT1	-1.5	2595	2	0.372837	HBA1 , HBA2
OB_MiddleAD vs. OB_Control	Iron transport (BioProfiler)	30259	24	p-value	0.05	1.5	2936	6	0.0241649	B2M , HEPH , PGRMC2 , SFXN1 , SLC48A1 , STEAP4	-1.5	2595	4	0.145316	ABCB6 , PGRMC2 , SFXN1 , SLC46A1
OB_MiddleAD vs. OB_Control	Mitochondria (BioProfiler)	30259	864	p-value	0.05	1.5	2936	126	2.29003e-06	ABCC9 , ABCD1 , ABCG2 , ABHD5 , ACACA , ACLY , AFG3L2 , AGT , AIFM1 , AIFM3 , ALKBH7 , AQP8 , ARG2 , ATM , ATP2B4 , B2M , BAG6 , BCS1L , BRCA2 , CACNA2D2 , CALB1 , CAPN10 , CASP1 , CASP7 , CCNT1 , CD4 , CD74 , CDK2 , CFLAR , CHCHD10 , CHUK , CKM , CLUH , COL4A2 , COQ7 , CRYAB , CYBB , DDX5 , DDX58 , ENDOG , EPHB2 , EYA2 , FAM162A , FOS , FUNDC1 , GADD45GIP1 , GCDH , GHRL , GSK3B , GSN , GZMA , HD…	-1.5	2595	120	9.49593e-08	ABCB6 , ABCD2 , ABCD3 , ACACA , ACE , ADM , AHR , AIFM1 , AIFM2 , AKT1 , AMBRA1 , APAF1 , ARMC1 , ATG7 , ATM , BAG6 , BARD1 , BAX , BCL2L13 , BCL2L2 , BRAT1 , BRCA1 , C11orf65 , CAMK4 , CAMKMT , CANX , CAPN10 , CASP3 , CASP8 , CASP9 , CCNC , CD4 , CD40, CDK2 , CHEK2 , CKMT1A , CLUH , COL4A2 , COX10 , CRTC3 , CUL4B , DAP3 , DDHD1, DDHD1 , DDHD2 , DNM1 , EPAS1 , EPM2A , ESRRG , FASLG , FDXR , FNIP1…
OB_MiddleAD vs. OB_Control	Porphyrin (BioProfiler)	30259	53	p-value	0.05	1.5	2936	10	0.0294984	ABCG2 , COX15 , CYP1A1 , EIF2AK1 , EXOC6 , FECH , HMBS , NFE2L2 , SLC6A9 , SPTB	-1.5	2595	2	0.948582	ABCB6 , COX10
OB_MiddleAD vs. OB_Control	The human iron-proteome (S1)	30259	137	p-value	0.05	1.5	2936	21	0.0236796	ACP5 , ALKBH7 , ALOX15B , ASPH , BBOX1 , COQ7 , FECH , HSPBAP1 , KDM2A , KDM3A , KDM3B , METAP2 , MIOX , OGFOD2 , P4HA1 , PAH , PHYHD1 , PIR , PLOD3 , SLC25A28 , TMLHE	-1.5	2595	18	0.0455673	AGMO , ASPH , JMJD1C , JMJD4 , KDM2A , KDM2B , KDM3B , KDM4A , KDM4B , KDM5B , KDM6B , METAP2 , OGFOD2 , P4HTM , PAH , PHF2 , SCD5 , TPH2
OB_MiddleAD vs. OB_Control	The human iron-proteome (S2)	30259	173	p-value	0.05	1.5	2936	27	0.00913737	ABCG2 , ADGB , COX15 , CYB561D1 , CYB5B , CYBB , CYBRD1 , CYP1A1 , CYP2C9 , CYP39A1 , CYP46A1 , CYP4F11 , EIF2AK1 , FECH , HBD , HBQ1 , HEBP2 , HERC2 , KLKB1 , NOX5 , NPAS2 , PGRMC2 , PTGES2 , PTGS1 , SLC48A1 , STEAP4 , TBXAS1	-1.5	2595	27	0.00173138	ABCB6 , ADGB , ALB , CD163 , CYB561 , CYBRD1 , CYP1B1 , CYP21A2 , CYP27A1 , CYP2C18 , CYP3A5, CYP3A5 , CYP4F22 , EML6 , FADS2 , FLVCR2 , FRAS1 , HBA1 , KLKB1 , NOX4 , PER1 , PGRMC2 , PTGES2 , PXDN , RORA , SLC46A1 , TBXAS1
OB_MiddleAD vs. OB_Control	The human iron-proteome (S3)	30259	68	p-value	0.05	1.5	2936	12	0.0294672	ABAT , AIFM3 , FECH , MOCS1 , NDUFS1 , NDUFS7 , NDUFS8 , NDUFV1 , POLA1 , POLE , PRIM2 , RSAD1	-1.5	2595	8	0.225762	DDX11 , DPYD , NDUFV1 , POLA1 , POLE , RFESD , RSAD2 , RTEL1
OB_MiddleAD vs. OB_Control	iron-sulfur (BioProfiler)	30259	10	p-value	0.05	1.5	2936	0	1		-1.5	2595	1	0.59211	CIAO1
OB_MiddleAD vs. OB_Control	uniprot-keyword_Iron KW-0408	30259	344	p-value	0.05	1.5	2936	52	0.000889155	ABAT , ACP5 , AIFM3 , ALKBH7 , ALOX15B , ASPH , BBOX1 , COQ7 , CYB561D1 , CYB5B , CYBB , CYBRD1 , CYP1A1 , CYP2C9 , CYP39A1 , CYP46A1 , CYP4F11 , DNAJC24 , FAAH , FECH , HBD , HBQ1 , HEPH , KDM2A , KDM3A , KDM3B , KLKB1 , MFI2 , MIOX , MIP , MIPEP , MOCS1 , NDUFS1 , NDUFS7 , NDUFS8 , NDUFV1 , NPAS2 , OGFOD2 , P4HA1 , PAH , PHYHD1 , PIR , PLOD3 , POLA1 , POLE , PRIM2 , PTGS1 , RSAD1 , SLC25A28 , S…	-1.5	2595	40	0.0303957	AGMO , ASPH , CYB561 , CYBRD1 , CYP1B1 , CYP21A2 , CYP27A1 , CYP2C18 , CYP3A5, CYP3A5 , CYP4F22 , DDX11 , DPYD , HBA1 , HBA2 , JMJD1C , JMJD4 , KDM2A , KDM2B , KDM3B , KDM4A , KDM4B , KDM5B , KDM6B , KIF4B , KLKB1 , NDUFV1 , OGFOD2 , P4HTM , PAH , PHF2 , POLA1 , POLE , PXDN , RFESD , RSAD2 , RTEL1 , SCD5 , TBXAS1 , TPH2
OB_AdvancedAD vs. OB_Control	Alzheimer disease (BioProfiler)	30259	829	p-value	0.05	1.5	3278	138	1.86341e-07	ABCA1 , ABCA2 , ABCA7 , ACHE , ACLY , ADORA3 , AGRN , AIF1 , ALDH1L1 , ALDH5A1 , APBB3 , APP , AR , ARG1 , ATAD2 , ATM , ATP6V1E1 , ATR , BCL2L11 , C1R , C4A , C4B , C5 , CAPN1 , CASP1 , CASP2 , CASP4 , CASP6 , CASP7 , CAV1 , CD33 , CD68 , CDK1 , CDK2 , CHI3L1 , CHRND , CLUH , CNN1 , COCH , CSF1R , CTNNA2 , CXCR2 , CYP2D6 , CYP39A1 , DCD , DDX60L , DHFR , DICER1 , DPYSL2 , DRD2 , EEF1G , EIF4EBP1…	-1.5	3047	116	0.000169828	A2M , ABI3 , ADGRL1 , ADORA1 , AFM , AGRN , ALB , APBB1 , ATAD2 , ATM , ATP8A1 , ATR , ATXN1 , BCL2L11 , BRCA1 , C5 , C9 , CAMKV , CASP2 , CD14 , CDC42EP3 , CDKL1 , CHD5 , CHL1 , CHRM4 , CHRNA1 , CHRNG, CNKSR3 , COCH , CTNNA2 , DCN , DCX , DLGAP2 , DNM1L , DRD2 , DYSF , EBP , ECE2 , EEF2 , EEF2K , FIS1 , GABRB2 , GAS7 , GC , GGA1 , GRIA2 , GRIA3 , GRIN1 , GRIN2C , GRIN2D , GRIP1 , HBA1 , HMGCL , …
OB_AdvancedAD vs. OB_Control	Anemia (BioProfiler)	30259	909	p-value	0.05	1.5	3278	172	1.59209e-13	ABCB7 , ACHE , ACTL6A , ADD2 , ANXA1 , APC , AR , ARG1 , ATF7 , ATP6V1E1 , BIN3 , BLM , BPNT1 , BRCA2 , BUB1 , C1S , C4A , C4B , C5 , CACNA1D , CACNA1S , CALR , CAV1 , CCBE1 , CCDC134, CCND1 , CD44 , CDA , CFLAR , CISH , COMP , CP , CSF1R , CSF2 , CX3CR1 , CYP51A1 , DHFR , DPP4 , DTNBP1 , E2F4 , ELF4 , FAM111B , FANCA , FANCD2 , FANCL , FANCM , FCGR2A , FLI1 , FLT1 , FN1 , FOXP3 , FSTL1 , GCLC , …	-1.5	3047	138	6.16287e-07	ABCA3 , ADCY6 , ADD3 , ANK1 , ARHGAP33 , ARID4A , ASXL1 , ATF2 , ATXN1 , BCORL1 , BLM , BRCA1 , BRD1 , BRIP1 , C5 , CA4 , CBY1 , CD59 , CDC42EP3 , CDH3 , CFTR , CLIC5 , COMP , CPOX , CXCL11 , DIO2 , DNMT3A , DTNBP1 , ENTPD1 , EP400 , EZH2 , FANCB , FANCC , FANCI , FBXW7 , FGFR1 , FGFR2 , FN1 , G6PD , GATA2 , GBP4 , GLMP , GPI , GRM8, GRM8 , HBA1 , HEPH , HPS4 , IL12A , IL1RL1 , IL2RG , IL3RA , IL…
OB_AdvancedAD vs. OB_Control	Heme synthesis (BioProfiler)	30259	31	p-value	0.05	1.5	3278	3	0.667561	APP , HMBS , SLC6A9	-1.5	3047	4	0.381275	COX10 , CPOX , FECH , PPOX
OB_AdvancedAD vs. OB_Control	Hypoxia (BioProfiler)	30259	122	p-value	0.05	1.5	3278	13	0.568344	ADORA3 , APP , CA1 , CA3 , CHRND , GAD1 , GNAI2 , MB , PDE11A , PDE4C , POR , SLC7A11 , XDH	-1.5	3047	17	0.105289	ADORA1 , ALB , ATF2 , CA4 , CHRNA1 , CHRNG, GABRB2 , HDAC2 , ITGB2 , LAMA4 , PDE3A , PDE3B , PDE4D , PDE5A , PDE8A , RPS6KB1 , TCF7L2
OB_AdvancedAD vs. OB_Control	Iron (BioProfiler)	30259	194	p-value	0.05	1.5	3278	33	0.0059377	ABCA1 , ABCB7 , APP , BCS1L , BDH2 , BPNT1 , CACNA1D , CACNA1S , CCDC115 , CP , CRAT , CUL1 , CYBRD1 , DPP4 , FGF6 , HMBS , HSP90AA1 , HSPA9 , HTT , ITGB4 , MMS19 , PLA2G6 , POR , RDH8 , REPS1 , SFXN1 , SLC6A9 , SLC7A11 , TF , TMPRSS6 , TTC7A , WDR45 , XDH	-1.5	3047	20	0.490736	ANK1 , BMP2 , COX10 , CPOX , CRAT , CYBRD1 , ELOVL5 , FADS1 , FECH , HBA1 , HEPH , HTT , MMS19 , NUBP1 , PANK2 , PPOX , SLC46A1 , SLC6A4 , SNAI1 , TFR2
OB_AdvancedAD vs. OB_Control	Iron Responsive Element (All 3' IREs)	30259	1885	p-value	0.05	1.5	3278	345	1.13068e-23	AAGAB , AAK1 , ABCA2 , ABCA5 , ABCB11 , ABCB7 , ABCC5 , ABCC8 , ACOT11 , ACOT8 , ACTR3 , ADAMTS9 , ADCY10 , ADGRV1 , AGFG2 , AGPAT4 , AHI1 , AHNAK2 , ALDH5A1 , ALG9 , ANKFY1 , AP5Z1 , APC , ARHGEF6 , ASAP3 , ASIC1 , ASPH , ATF7 , ATP8B2 , AVPR1A , BCS1L , BIN3 , BRF1 , BRWD1 , C10orf10 , C12orf49 , C18orf8 , C1RL , CA1 , CADM1 , CALR , CATSPERG , CCNC , CD44 , CDC14A , CDC42BPA , CDK2 , CDK5RAP2 …	-1.5	3047	337	7.56028e-27	ABCA5 , ABCC1 , ABI2 , ACTR1A , ACTR6 , ADAM22 , ADCY1 , ADCY6 , ADGRL1 , ADGRL3 , ADGRV1, ADGRV1 , ADRBK2 , ADSL , ADSS , AGAP2 , AKAP13 , AMT , ANGEL2 , ANK1 , ANKRD26 , AP5Z1 , APEH , APIP , ARHGAP33 , ARID4B , ARIH1 , ASCC2 , ASPH , ASRGL1 , ATP10A , ATP5A1 , ATP7A , ATP8A1 , ATP9B , ATRX , ATXN2L , ATXN3 , B3GNTL1 , BCL11A , BCL7B , BDH1 , BIRC2 , BRCA1 , C11orf24 , C17orf75 , C1RL , C1orf10…
OB_AdvancedAD vs. OB_Control	Iron Responsive Element (All 5' IREs)	30259	697	p-value	0.05	1.5	3278	114	4.93683e-06	ADGRG1 , AGL , AGRN , ALDH1L1 , ANKZF1 , AP2A2, ASUN , ATF1 , ATP2B4 , ATP6V0A4 , AUTS2 , B3GNT4 , BAG3 , BDH2 , BRMS1 , C1R , CA3 , CACNA1D , CAP1 , CASP6 , CCDC30 , CCDC91 , CD34 , CECR1 , CHEK1 , CLPB , CPT2 , CUL2 , DDX21 , DHFR , DLD , ECD , EFEMP2 , ELF1 , ENG , EPHX1 , ERAP2 , ERLIN1 , EXTL3 , FAM50A , FBN1 , FLAD1 , FOSB , GAD1 , GIMAP6 , GNRH1 , GORASP1 , GPA33 , GTF3C2 , HMBS , HPGD , I…	-1.5	3047	110	1.35413e-06	ABCA8 , ABCB9 , ACACA , ADCK3 , AGRN , ALDH1A3 , ALOXE3 , ANKRD28 , ANKZF1 , AP1B1 , ARHGEF28 , ARID4A , ASCC1 , CCDC30 , CCDC91 , CD151 , CDC42EP3 , CDK13 , CGREF1 , CHD7 , CHL1 , DDHD2 , DEPDC1 , DLD , DLGAP2 , DZIP1 , EBP , ECE2 , ERAP2 , ESRRG , EZH2 , FBN1 , FBXO7 , FBXW11 , FLAD1 , GABRB2 , GAS2 , GFPT1 , GLRA3 , GNB2L1 , GOLGA1 , GRM8, GRM8 , HEPH , HPGD , IFRD1 , IKBKE , INADL , JAK2 , KB…
OB_AdvancedAD vs. OB_Control	Iron Responsive Element (HQ 3' IREs)	30259	189	p-value	0.05	1.5	3278	34	0.00211403	ABCB7 , ALDH5A1 , ALG9 , ASPH , BRWD1 , CDC14A , CHCHD7 , CHFR , DCLRE1C , DDX10 , FAM198B , HNRNPA2B1 , IKBKAP , MCF2L , METAP2 , MOCOS , MSN , NPHP1 , PARK2 , PCNXL4 , PHKG2 , PPFIA1 , PRKG1 , PUS7L , RHOBTB3 , SEPT7 , SLC9A8 , SMU1 , SPARC , SYNE1 , SYNE2 , TMEM106B , TMEM106C , YLPM1	-1.5	3047	39	1.10395e-05	ACTR6 , ADCY6 , ADSL , AKAP13 , ARID4B , ARIH1 , ASPH , ATP5A1 , ATP7A , BCL11A , CHFR , CSNK1G3 , CTSW , EFCAB2 , GPI , INPP5D , LOC81691 , MARCH6 , METAP2 , MOCS2 , NCBP3 , NPHP1 , PAPOLG , PPFIA1 , PRR5L , PSMA2 , PTPRT , RANBP10 , RIMS3 , RNF115, RNF216 , SEMA6D , SLC6A4 , SV2C , SYNE1 , SYNE2 , TTC37 , UBE2N , ZC3H14
OB_AdvancedAD vs. OB_Control	Iron Responsive Element (HQ 5' IREs)	30259	66	p-value	0.05	1.5	3278	11	0.096831	ATP2B4 , AUTS2 , CASP6 , FOSB , JOSD1 , KNTC1 , NGDN , NR4A1, SERPINB10 , TTC39A , VCP	-1.5	3047	9	0.216724	ADCK3 , CHL1 , JAK2 , KNTC1 , NUP37 , SLC27A6 , TACC2 , TANK , TSFM
OB_AdvancedAD vs. OB_Control	Iron deficiency (BioProfiler)	30259	15	p-value	0.05	1.5	3278	3	0.216976	BPNT1 , TF , TMPRSS6	-1.5	3047	1	0.796568	HBA1
OB_AdvancedAD vs. OB_Control	Iron transport (BioProfiler)	30259	24	p-value	0.05	1.5	3278	2	0.750252	SFXN1 , TF	-1.5	3047	2	0.711412	HEPH , SLC46A1
OB_AdvancedAD vs. OB_Control	Mitochondria (BioProfiler)	30259	864	p-value	0.05	1.5	3278	163	8.98907e-13	ABCC9 , ACLY , AFG3L2 , AP2A2, APC , APP , AQP8 , AR , ATM , ATP2B4 , BAG6 , BCL2L11 , BCS1L , BOLA3 , BRCA2 , BTG2 , BUB1 , C5 , CAMK4 , CASP1 , CASP2 , CASP7 , CAV1 , CCNC , CCND1 , CCNT1 , CD4 , CD44 , CDK2 , CFLAR , CHCHD10 , CHKB , CHUK , CKMT1B , CLIC4 , CLUH , COL4A2 , CRYAB , CSF2 , CST5 , CYBB , DDX5 , DDX58 , DLD , DRAM1 , EGF , EPHB2 , EYA2 , FOS , FYN , GABPA , GCDH , GCLC , GPD2 , GS…	-1.5	3047	103	0.0401268	ABCD2 , ABCD3 , ACACA , ACOX1 , AGTPBP1 , ANXA6 , APAF1 , ARMC1 , ATM , ATP7A , BAG6 , BCL2L11 , BCL2L2 , BIRC5 , BRCA1 , C5 , CAMK4 , CASP2 , CCDC51 , CHCHD3 , CHUK , CLEC16A , COX10 , CRTC3 , DCN , DDHD2 , DLD , DNM1 , DNM1L , DUSP18 , EEF2 , ESRRG , FBXO7 , FIS1 , GIMAP5 , GRIN1 , GZMB , HDAC2 , HMGCL , HSPG2 , HTT , IKBKE , ITGA5 , ITGB3 , JAK2 , LETM1 , LIG3 , LONP1 , LYN , MAN2A1 , MFN2 , M…
OB_AdvancedAD vs. OB_Control	Porphyrin (BioProfiler)	30259	53	p-value	0.05	1.5	3278	6	0.519184	ABCB7 , APP , HMBS , MC5R , POR , SLC6A9	-1.5	3047	7	0.282715	ANK1 , COX10 , CPOX , FECH , PPOX , SPTA1 , SPTB
OB_AdvancedAD vs. OB_Control	The human iron-proteome (S1)	30259	137	p-value	0.05	1.5	3278	29	0.000306891	ACP5 , ALKBH2 , ALOX12 , ASPH , BCO1 , HGD , HSPBAP1 , KDM2B , KDM3A , KDM3B , KDM4C , KDM6B , LTF , METAP1 , METAP2 , MIOX , OGFOD2 , P3H3, P4HA1 , P4HA2 , PHF2 , PHF8 , PIR , PPP3CC , SLC25A28 , TET2 , TF , TMLHE , TMPPE	-1.5	3047	22	0.0187789	ADHFE1 , AGMO , ALKBH4 , ALKBH6 , ALKBH8 , ALOXE3 , ASPH , FECH , JMJD1C , JMJD4 , JMJD6 , KDM2B , KDM4A , KDM4C , KDM4D , KDM7A , METAP2 , NIF3L1 , OGFOD3 , P4HTM , PHF2 , SCD5
OB_AdvancedAD vs. OB_Control	The human iron-proteome (S2)	30259	173	p-value	0.05	1.5	3278	30	0.00639429	ABCB7 , ADGB , CD163 , CYB561D1 , CYBB , CYBRD1 , CYP11B1 , CYP2D6 , CYP2G1P , CYP39A1 , CYP4B1 , CYP4F11 , CYP4X1 , CYP51A1 , CYP7A1 , DUOX2 , EML6 , HBD , HBG2 , HEBP2 , HERC2 , HRG , MB , MPO , NOX5 , NPAS2 , PXDN , RORB , SUOX , TBXAS1	-1.5	3047	20	0.290888	AFM , ALB , CYBRD1 , CYP21A2 , CYP3A5, EML6 , FADS1 , FECH , FLVCR2 , FRAS1 , GUCY1A2 , HBA1 , HCCS , JAK2 , KLKB1 , PER1 , RORA , SLC46A1 , SUOX , THAP4
OB_AdvancedAD vs. OB_Control	The human iron-proteome (S3)	30259	68	p-value	0.05	1.5	3278	15	0.00544883	ABCB7 , BOLA3 , CMAHP , DNA2 , DPYD , GRXCR1 , MOCS1 , MUTYH , NDUFV1 , NUBPL , POLA1 , POLE , RSAD1 , SDHB , XDH	-1.5	3047	10	0.142827	ABCE1 , AOX1 , BRIP1 , FECH , LIAS , NDUFV1 , NUBP1 , POLA1 , REV3L , SDHB
OB_AdvancedAD vs. OB_Control	iron-sulfur (BioProfiler)	30259	10	p-value	0.05	1.5	3278	3	0.0852243	HSPA9 , MMS19 , XDH	-1.5	3047	2	0.266598	MMS19 , NUBP1
OB_AdvancedAD vs. OB_Control	uniprot-keyword_Iron KW-0408	30259	344	p-value	0.05	1.5	3278	60	0.000141529	ACP5 , ALKBH2 , ALOX12 , APP , ASPH , BCO1 , CYB561D1 , CYBB , CYBRD1 , CYP11B1 , CYP2D6 , CYP2G1P , CYP39A1 , CYP4B1 , CYP4F11 , CYP4X1 , CYP51A1 , CYP7A1 , DNA2 , DPYD , FAAH , HBD , HBG2 , HGD , KDM2B , KDM3A , KDM3B , KDM4C , KDM6B , LTF , MB , MFI2 , MIOX , MIPEP , MOCS1 , MPO , MUTYH , NDUFV1 , NPAS2 , NUBPL , OGFOD2 , P3H3, P4HA1 , P4HA2 , PHF2 , PHF8 , PIR , POLA1 , POLE , PPP3CC , PXDN ,…	-1.5	3047	37	0.36097	AGMO , ALKBH4 , ALKBH6 , ALKBH8 , ALOXE3 , AOX1 , ASPH , BRIP1 , CHL1 , CYBRD1 , CYP21A2 , CYP3A5, FECH , HBA1 , HCCS , HEPH , JMJD1C , JMJD4 , JMJD6 , KDM2B , KDM4A , KDM4C , KDM4D , KDM7A , KLKB1 , LIAS , NDUFV1 , NUBP1 , OGFOD3 , P4HTM , PHF2 , POLA1 , REV3L , SCD5 , SDHB , SUOX , THAP4
