# Supplementary material for: Exploring Whether Iron Sequestration within the CNS of Patients with Alzheimer’s Disease Causes a Functional Iron Deficiency That Advances Neurodegeneration
Source: Brain Sci. 2023 Mar 18;13(3):511. doi: 10.3390/brainsci13030511 (PMC10046656; doi:10.3390/brainsci13030511)
Supplement: Supplementary file 1 [file brainsci-13-00511-s001.zip › Table S2.XLSX]

## Sheet: Sheet8
					OB_InitialAD vs. OB_Control		OB_MiddleAD vs. OB_Control		OB_AdvancedAD vs. OB_Control
Probe Set ID	GeneSymbol	Transcript Cluster Id	PSR ID	mRNA - Accession	FC	P.Value	FC	P.Value	FC	P.Value
17112217	ABCB7	17112213	3320317	NM_001271696	-1.2012	0.702354	1.10138	0.848308	2.88213	0.0380966
17112218	ABCB7	17112213	3320318	ENST00000490858	-2.13734	0.0170529	-1.15135	0.648384	-1.3638	0.29622
17053527	ABCB8	17053498	3120256	NM_001282291	-1.76504	0.0274209	-1.34256	0.252444	-1.05552	0.821651
16672995	ATF6	16672988	3173068	NM_007348	-2.36558	0.00452579	-1.37381	0.270072	-1.15089	0.601911
16672997	ATF6	16672988	3173072	NM_007348	-1.9185	0.0276477	-1.13591	0.661263	-1.32583	0.312573
16831295	COX10	16831285	3653957	NM_001303	-1.1465	0.430794	-1.52842	0.0292721	-1.10977	0.546864
16831296	COX10	16831285	3653959	NM_001303	-2.02431	0.0259256	-1.62383	0.130407	-1.89353	0.0412482
16717400	COX15	16717397	3293221	NM_078470	1.69686	0.0499419	2.63759	0.00184515	1.67148	0.0561069
16960315	CP	16960304	2898573	NM_000096	2.88959	0.034718	2.90547	0.0429007	2.64077	0.0509809
16960317	CP	16960304	2898576	ENST00000460674	3.43684	0.0445647	6.83076	0.00515435	6.62354	0.00397807
16960333	CP	16960304	2898604	NM_000096	1.45891	0.238098	2.19294	0.0272465	2.17201	0.0222216
16887593	CYBRD1	16887589	2974482	ENST00000445146	-1.41981	0.161233	-1.77604	0.0358087	-1.65984	0.0490811
16887597	CYBRD1	16887589	2974494	NM_001127383	1.39937	0.430086	3.01598	0.0218177	3.25849	0.0110905
16739219	FTH1	16739208	3604576	ENST00000532601	1.67191	0.047369	1.17662	0.530249	1.53831	0.0912215
17085677	FXN	17085672	3026456	NM_000144	1.56569	0.0462534	-1.10924	0.643735	-1.24689	0.30545
17085681	FXN	17085672	3026465	NM_000144	1.55809	0.0497924	1.2234	0.375682	1.01945	0.928102
17076073	GSR	17076063	3249278	NM_000637	2.27426	0.0208505	1.71513	0.131611	2.28281	0.0203552
16727925	GSTP1	16727919	3582731	ENST00000467591	1.70469	0.0397876	1.65761	0.061659	1.39618	0.181996
16803516	IREB2	16803501	3629821	NM_004136	-2.0085	0.0432174	-1.09368	0.793715	-1.27625	0.456004
16803524	IREB2	16803501	3629835	ENST00000559676	-3.49052	0.0314409	-1.04345	0.940682	1.14683	0.800692
16751830	PCBP2	16751827	3335971	ENST00000550192	1.3384	0.395023	2.47719	0.0193836	1.39561	0.332257
16751841	PCBP2	16751827	3335996	ENST00000550585	-1.06123	0.873725	-1.93572	0.106754	-2.29873	0.0369201
16711211	PITRM1	16711205	3281062	ENST00000455371	-3.0925	0.0162945	-1.10665	0.823579	-1.22757	0.635326
16711223	PITRM1	16711205	3281083	NM_001242307	1.24676	0.657054	-1.51311	0.431817	-2.81041	0.0489439
16711241	PITRM1	16711205	3281116	ENST00000488065	1.71445	0.289061	1.77615	0.284001	3.60919	0.0182629
16764635	SLC11A2	16764620	3361115	NM_000617	2.24435	0.0844585	1.5648	0.349565	1.71215	0.239842
16764650	SLC11A2	16764620	3361139	ENST00000549110	2.52881	0.0980442	1.13622	0.822112	1.0471	0.931901
16717391	SLC25A28	16717383	3293203	NM_031212	1.63516	0.0399049	1.73915	0.0295156	1.83209	0.0138982
16906424	SLC40A1	16906419	3011068	NM_014585	-2.06576	0.0338041	-1.35156	0.376636	-1.19858	0.572644
16884957	STEAP3	16884956	2969393	NM_182915	-3.21252	0.0228882	-2.13935	0.140975	-1.40517	0.476845
16884959	STEAP3	16884956	2969407	NM_001008410	1.94021	0.040992	1.22187	0.535057	1.81584	0.0629583
16884960	STEAP3	16884956	2969409	NM_001008410	1.95006	0.0195035	1.581	0.112069	1.29426	0.334167
16945885	TF	16945870	2870645	NM_001063	1.96295	0.0305935	1.62441	0.126342	1.86078	0.0444017
16945901	TF	16945870	2870672	ENST00000467842	2.64459	0.0385296	2.33202	0.0815607	1.90791	0.155003
17060692	TFR2	17060677	3134076	NM_001206855	-1.26877	0.542841	-1.56674	0.281793	-2.70813	0.0184797
