# Supplementary material for: Exploring Whether Iron Sequestration within the CNS of Patients with Alzheimer’s Disease Causes a Functional Iron Deficiency That Advances Neurodegeneration
Source: Brain Sci. 2023 Mar 18;13(3):511. doi: 10.3390/brainsci13030511 (PMC10046656; doi:10.3390/brainsci13030511)
Supplement: Supplementary file 1 [file brainsci-13-00511-s001.zip › Table S3.XLSX]

## Sheet: Sheet1
#	Comparison	Function / Disease	# Total genes	# Genes in function / disease	Significance type	Significance cutoff	log Fold-change cutoff (up)	# Up-regulated genes pass cutoff	# Overlap (up genes and function)	Hypergeometric p-value (up genes and function)	Sig. overlap genes (up)	log Fold-change cutoff (down)	# Down-regulated genes pass cutoff	# Overlap (down genes and function)	Hypergeometric p-value (down genes and function)	Sig. overlap genes (down)
1	Cluster 0:PITRM1-KO vs. PITRM1-WT	Alzheimer disease (BioProfiler)	19561	789	FDR	0.05	0.405465	3	0	1		-0.405465	8	2	0.0387047	JUN, MAPK10
2	Cluster 0:PITRM1-KO vs. PITRM1-WT	Anemia (BioProfiler)	19561	879	FDR	0.05	0.405465	3	2	0.00587036	GNAS, NDUFB11	-0.405465	8	2	0.0471599	JUN, MAPK10
3	Cluster 0:PITRM1-KO vs. PITRM1-WT	Heme synthesis (BioProfiler)	19561	32	FDR	0.05	0.405465	3	0	1		-0.405465	8	0	1
4	Cluster 0:PITRM1-KO vs. PITRM1-WT	Hypoxia (BioProfiler)	19561	117	FDR	0.05	0.405465	3	0	1		-0.405465	8	0	1
5	Cluster 0:PITRM1-KO vs. PITRM1-WT	Iron (BioProfiler)	19561	194	FDR	0.05	0.405465	3	0	1		-0.405465	8	0	1
6	Cluster 0:PITRM1-KO vs. PITRM1-WT	Iron Responsive Element (All 3' IREs)	19561	1762	FDR	0.05	0.405465	3	0	1		-0.405465	8	1	0.530133	SOX11
7	Cluster 0:PITRM1-KO vs. PITRM1-WT	Iron Responsive Element (All 5' IREs)	19561	638	FDR	0.05	0.405465	3	1	0.0946957	GNAS	-0.405465	8	0	1
8	Cluster 0:PITRM1-KO vs. PITRM1-WT	Iron Responsive Element (HQ 3' IREs)	19561	165	FDR	0.05	0.405465	3	0	1		-0.405465	8	0	1
9	Cluster 0:PITRM1-KO vs. PITRM1-WT	Iron Responsive Element (HQ 5' IREs)	19561	57	FDR	0.05	0.405465	3	0	1		-0.405465	8	0	1
10	Cluster 0:PITRM1-KO vs. PITRM1-WT	Iron deficiency (BioProfiler)	19561	14	FDR	0.05	0.405465	3	0	1		-0.405465	8	0	1
11	Cluster 0:PITRM1-KO vs. PITRM1-WT	Iron transport (BioProfiler)	19561	26	FDR	0.05	0.405465	3	0	1		-0.405465	8	0	1
12	Cluster 0:PITRM1-KO vs. PITRM1-WT	Mitochondria (BioProfiler)	19561	846	FDR	0.05	0.405465	3	1	0.124223	GNAS	-0.405465	8	1	0.29796	FOS
13	Cluster 0:PITRM1-KO vs. PITRM1-WT	Porphyrin (BioProfiler)	19561	55	FDR	0.05	0.405465	3	0	1		-0.405465	8	0	1
15	Cluster 0:PITRM1-KO vs. PITRM1-WT	The human iron-proteome (S1)	19561	135	FDR	0.05	0.405465	3	0	1		-0.405465	8	0	1
16	Cluster 0:PITRM1-KO vs. PITRM1-WT	The human iron-proteome (S2)	19561	163	FDR	0.05	0.405465	3	0	1		-0.405465	8	0	1
17	Cluster 0:PITRM1-KO vs. PITRM1-WT	The human iron-proteome (S3)	19561	65	FDR	0.05	0.405465	3	0	1		-0.405465	8	0	1
18	Cluster 0:PITRM1-KO vs. PITRM1-WT	iron-sulfur (BioProfiler)	19561	10	FDR	0.05	0.405465	3	0	1		-0.405465	8	0	1
19	Cluster 0:PITRM1-KO vs. PITRM1-WT	uniprot-keyword_Iron KW-0408	19561	317	FDR	0.05	0.405465	3	0	1		-0.405465	8	0	1
20	Cluster 1:PITRM1-KO vs. PITRM1-WT	Alzheimer disease (BioProfiler)	19561	789	FDR	0.05	0.405465	24	2	0.252174	MT-CO3, MT-ND1	-0.405465	35	1	0.763612	ATP1B1
21	Cluster 1:PITRM1-KO vs. PITRM1-WT	Anemia (BioProfiler)	19561	879	FDR	0.05	0.405465	24	4	0.0209978	GNAS, MT-ATP6, NDUFB11, RPS26	-0.405465	35	2	0.470681	ATP1B1, EGR1
22	Cluster 1:PITRM1-KO vs. PITRM1-WT	Heme synthesis (BioProfiler)	19561	32	FDR	0.05	0.405465	24	0	1		-0.405465	35	0	1
23	Cluster 1:PITRM1-KO vs. PITRM1-WT	Hypoxia (BioProfiler)	19561	117	FDR	0.05	0.405465	24	0	1		-0.405465	35	0	1
24	Cluster 1:PITRM1-KO vs. PITRM1-WT	Iron (BioProfiler)	19561	194	FDR	0.05	0.405465	24	0	1		-0.405465	35	0	1
25	Cluster 1:PITRM1-KO vs. PITRM1-WT	Iron Responsive Element (All 3' IREs)	19561	1762	FDR	0.05	0.405465	24	2	0.649827	FAM96B, FXYD6	-0.405465	35	3	0.621929	CNTN2, SOX11, ZFHX4
26	Cluster 1:PITRM1-KO vs. PITRM1-WT	Iron Responsive Element (All 5' IREs)	19561	638	FDR	0.05	0.405465	24	2	0.183635	GNAS, SMS	-0.405465	35	2	0.317024	ATP1B1, ID4
27	Cluster 1:PITRM1-KO vs. PITRM1-WT	Iron Responsive Element (HQ 3' IREs)	19561	165	FDR	0.05	0.405465	24	1	0.184066	FXYD6	-0.405465	35	0	1
28	Cluster 1:PITRM1-KO vs. PITRM1-WT	Iron Responsive Element (HQ 5' IREs)	19561	57	FDR	0.05	0.405465	24	0	1		-0.405465	35	0	1
29	Cluster 1:PITRM1-KO vs. PITRM1-WT	Iron deficiency (BioProfiler)	19561	14	FDR	0.05	0.405465	24	0	1		-0.405465	35	0	1
30	Cluster 1:PITRM1-KO vs. PITRM1-WT	Iron transport (BioProfiler)	19561	26	FDR	0.05	0.405465	24	0	1		-0.405465	35	0	1
31	Cluster 1:PITRM1-KO vs. PITRM1-WT	Mitochondria (BioProfiler)	19561	846	FDR	0.05	0.405465	24	1	0.654145	GNAS	-0.405465	35	3	0.191692	FOS, HERPUD1, SH3GLB1
32	Cluster 1:PITRM1-KO vs. PITRM1-WT	Porphyrin (BioProfiler)	19561	55	FDR	0.05	0.405465	24	0	1		-0.405465	35	0	1
34	Cluster 1:PITRM1-KO vs. PITRM1-WT	The human iron-proteome (S1)	19561	135	FDR	0.05	0.405465	24	1	0.153215	GSTP1	-0.405465	35	0	1
35	Cluster 1:PITRM1-KO vs. PITRM1-WT	The human iron-proteome (S2)	19561	163	FDR	0.05	0.405465	24	0	1		-0.405465	35	0	1
36	Cluster 1:PITRM1-KO vs. PITRM1-WT	The human iron-proteome (S3)	19561	65	FDR	0.05	0.405465	24	0	1		-0.405465	35	0	1
37	Cluster 1:PITRM1-KO vs. PITRM1-WT	iron-sulfur (BioProfiler)	19561	10	FDR	0.05	0.405465	24	0	1		-0.405465	35	0	1
38	Cluster 1:PITRM1-KO vs. PITRM1-WT	uniprot-keyword_Iron KW-0408	19561	317	FDR	0.05	0.405465	24	0	1		-0.405465	35	0	1
39	Cluster 2:PITRM1-KO vs. PITRM1-WT	Alzheimer disease (BioProfiler)	19561	789	FDR	0.05	0.405465	42	4	0.0880447	ANP32A, CAMKV, GAP43, PRDX1	-0.405465	48	3	0.305599	APP, ATP1B1, PTPRG
40	Cluster 2:PITRM1-KO vs. PITRM1-WT	Anemia (BioProfiler)	19561	879	FDR	0.05	0.405465	42	4	0.118514	GNAS, NDUFB11, PRDX1, STXBP6	-0.405465	48	5	0.0632507	ATP1B1, MEIS2, PBX1, RGS16, TUBA1C
41	Cluster 2:PITRM1-KO vs. PITRM1-WT	Heme synthesis (BioProfiler)	19561	32	FDR	0.05	0.405465	42	0	1		-0.405465	48	1	0.0756667	APP
42	Cluster 2:PITRM1-KO vs. PITRM1-WT	Hypoxia (BioProfiler)	19561	117	FDR	0.05	0.405465	42	0	1		-0.405465	48	1	0.250472	APP
43	Cluster 2:PITRM1-KO vs. PITRM1-WT	Iron (BioProfiler)	19561	194	FDR	0.05	0.405465	42	1	0.342338	PGRMC2	-0.405465	48	1	0.3806	APP
44	Cluster 2:PITRM1-KO vs. PITRM1-WT	Iron Responsive Element (All 3' IREs)	19561	1762	FDR	0.05	0.405465	42	3	0.742326	CAMKV, CSTB, POLR2L	-0.405465	48	2	0.938272	TFAP2B, TUBA1C
45	Cluster 2:PITRM1-KO vs. PITRM1-WT	Iron Responsive Element (All 5' IREs)	19561	638	FDR	0.05	0.405465	42	4	0.0472477	ANP32A, GNAS, JAKMIP2, SMS	-0.405465	48	2	0.467158	ATP1B1, ATP2B4
46	Cluster 2:PITRM1-KO vs. PITRM1-WT	Iron Responsive Element (HQ 3' IREs)	19561	165	FDR	0.05	0.405465	42	0	1		-0.405465	48	0	1
47	Cluster 2:PITRM1-KO vs. PITRM1-WT	Iron Responsive Element (HQ 5' IREs)	19561	57	FDR	0.05	0.405465	42	0	1		-0.405465	48	1	0.130853	ATP2B4
48	Cluster 2:PITRM1-KO vs. PITRM1-WT	Iron deficiency (BioProfiler)	19561	14	FDR	0.05	0.405465	42	0	1		-0.405465	48	0	1
49	Cluster 2:PITRM1-KO vs. PITRM1-WT	Iron transport (BioProfiler)	19561	26	FDR	0.05	0.405465	42	1	0.0543863	PGRMC2	-0.405465	48	0	1
50	Cluster 2:PITRM1-KO vs. PITRM1-WT	Mitochondria (BioProfiler)	19561	846	FDR	0.05	0.405465	42	2	0.54763	AKT3, GNAS	-0.405465	48	2	0.620695	APP, ATP2B4
51	Cluster 2:PITRM1-KO vs. PITRM1-WT	Porphyrin (BioProfiler)	19561	55	FDR	0.05	0.405465	42	0	1		-0.405465	48	1	0.12656	APP
53	Cluster 2:PITRM1-KO vs. PITRM1-WT	The human iron-proteome (S1)	19561	135	FDR	0.05	0.405465	42	1	0.252614	GSTP1	-0.405465	48	0	1
54	Cluster 2:PITRM1-KO vs. PITRM1-WT	The human iron-proteome (S2)	19561	163	FDR	0.05	0.405465	42	1	0.296592	PGRMC2	-0.405465	48	0	1
55	Cluster 2:PITRM1-KO vs. PITRM1-WT	The human iron-proteome (S3)	19561	65	FDR	0.05	0.405465	42	0	1		-0.405465	48	0	1
56	Cluster 2:PITRM1-KO vs. PITRM1-WT	iron-sulfur (BioProfiler)	19561	10	FDR	0.05	0.405465	42	0	1		-0.405465	48	0	1
57	Cluster 2:PITRM1-KO vs. PITRM1-WT	uniprot-keyword_Iron KW-0408	19561	317	FDR	0.05	0.405465	42	0	1		-0.405465	48	1	0.54397	APP
58	Cluster 3:PITRM1-KO vs. PITRM1-WT	Alzheimer disease (BioProfiler)	19561	789	FDR	0.05	0.405465	62	5	0.104437	CFL1, MT-CO1, MT-CO2, MT-CO3, MT-ND1	-0.405465	47	10	1.4369e-05	ATP1B1, DPYSL2, FDFT1, HSPA1A, JUN, NEAT1, NEFL, PSAP, RTN3, SLC16A3
59	Cluster 3:PITRM1-KO vs. PITRM1-WT	Anemia (BioProfiler)	19561	879	FDR	0.05	0.405465	62	6	0.0592125	C1QBP, LHX2, MT-ATP6, MT-CO1, NDUFB11, RPS26	-0.405465	47	5	0.0587342	ATP1B1, GPI, JUN, MEIS2, PGM3
60	Cluster 3:PITRM1-KO vs. PITRM1-WT	Heme synthesis (BioProfiler)	19561	32	FDR	0.05	0.405465	62	0	1		-0.405465	47	0	1
61	Cluster 3:PITRM1-KO vs. PITRM1-WT	Hypoxia (BioProfiler)	19561	117	FDR	0.05	0.405465	62	0	1		-0.405465	47	0	1
62	Cluster 3:PITRM1-KO vs. PITRM1-WT	Iron (BioProfiler)	19561	194	FDR	0.05	0.405465	62	1	0.461483	ATP6V1G1	-0.405465	47	3	0.0113084	BLVRB, GPX4, HSP90AA1
63	Cluster 3:PITRM1-KO vs. PITRM1-WT	Iron Responsive Element (All 3' IREs)	19561	1762	FDR	0.05	0.405465	62	4	0.821299	FAM32A, MRPL20, NDUFC2, POLR2L	-0.405465	47	6	0.245972	GPI, HSP90AA1, KDELR2, NCAM1, SEC63, TTC3
64	Cluster 3:PITRM1-KO vs. PITRM1-WT	Iron Responsive Element (All 5' IREs)	19561	638	FDR	0.05	0.405465	62	4	0.14361	CFL1, LHX2, NDUFB6, PFN1	-0.405465	47	5	0.01803	ATP1B1, ENO1, SLC16A3, SQLE, STC2
65	Cluster 3:PITRM1-KO vs. PITRM1-WT	Iron Responsive Element (HQ 3' IREs)	19561	165	FDR	0.05	0.405465	62	0	1		-0.405465	47	1	0.328744	GPI
66	Cluster 3:PITRM1-KO vs. PITRM1-WT	Iron Responsive Element (HQ 5' IREs)	19561	57	FDR	0.05	0.405465	62	0	1		-0.405465	47	0	1
67	Cluster 3:PITRM1-KO vs. PITRM1-WT	Iron deficiency (BioProfiler)	19561	14	FDR	0.05	0.405465	62	0	1		-0.405465	47	0	1
68	Cluster 3:PITRM1-KO vs. PITRM1-WT	Iron transport (BioProfiler)	19561	26	FDR	0.05	0.405465	62	0	1		-0.405465	47	0	1
69	Cluster 3:PITRM1-KO vs. PITRM1-WT	Mitochondria (BioProfiler)	19561	846	FDR	0.05	0.405465	62	3	0.505787	CHCHD2, ERH, TOMM22	-0.405465	47	9	0.000157333	BNIP3, CHCHD10, FAM162A, GPX4, HERPUD1, HK2, LDHA, NEFL, RTN4
70	Cluster 3:PITRM1-KO vs. PITRM1-WT	Porphyrin (BioProfiler)	19561	55	FDR	0.05	0.405465	62	0	1		-0.405465	47	1	0.124091	BLVRB
72	Cluster 3:PITRM1-KO vs. PITRM1-WT	The human iron-proteome (S1)	19561	135	FDR	0.05	0.405465	62	0	1		-0.405465	47	2	0.0417604	MSMO1, P4HA1
73	Cluster 3:PITRM1-KO vs. PITRM1-WT	The human iron-proteome (S2)	19561	163	FDR	0.05	0.405465	62	2	0.0944231	MT-CO1, MT-CYB	-0.405465	47	1	0.325479	STC2
74	Cluster 3:PITRM1-KO vs. PITRM1-WT	The human iron-proteome (S3)	19561	65	FDR	0.05	0.405465	62	0	1		-0.405465	47	0	1
75	Cluster 3:PITRM1-KO vs. PITRM1-WT	iron-sulfur (BioProfiler)	19561	10	FDR	0.05	0.405465	62	0	1		-0.405465	47	0	1
76	Cluster 3:PITRM1-KO vs. PITRM1-WT	uniprot-keyword_Iron KW-0408	19561	317	FDR	0.05	0.405465	62	2	0.265989	MT-CO1, MT-CYB	-0.405465	47	2	0.176685	MSMO1, P4HA1
77	Cluster 4:PITRM1-KO vs. PITRM1-WT	Alzheimer disease (BioProfiler)	19561	789	FDR	0.05	0.405465	9	1	0.309694	LY6E	-0.405465	24	3	0.0705628	CRABP1, CXCR4, IGFBP2
78	Cluster 4:PITRM1-KO vs. PITRM1-WT	Anemia (BioProfiler)	19561	879	FDR	0.05	0.405465	9	1	0.338921	NDUFB11	-0.405465	24	2	0.293698	EDNRB, RPS10
79	Cluster 4:PITRM1-KO vs. PITRM1-WT	Heme synthesis (BioProfiler)	19561	32	FDR	0.05	0.405465	9	0	1		-0.405465	24	0	1
80	Cluster 4:PITRM1-KO vs. PITRM1-WT	Hypoxia (BioProfiler)	19561	117	FDR	0.05	0.405465	9	0	1		-0.405465	24	1	0.13417	EDNRB
81	Cluster 4:PITRM1-KO vs. PITRM1-WT	Iron (BioProfiler)	19561	194	FDR	0.05	0.405465	9	0	1		-0.405465	24	0	1
82	Cluster 4:PITRM1-KO vs. PITRM1-WT	Iron Responsive Element (All 3' IREs)	19561	1762	FDR	0.05	0.405465	9	1	0.572475	SYNE2	-0.405465	24	1	0.896366	NLRP1
83	Cluster 4:PITRM1-KO vs. PITRM1-WT	Iron Responsive Element (All 5' IREs)	19561	638	FDR	0.05	0.405465	9	1	0.258069	ID4	-0.405465	24	1	0.549009	IGFBP2
84	Cluster 4:PITRM1-KO vs. PITRM1-WT	Iron Responsive Element (HQ 3' IREs)	19561	165	FDR	0.05	0.405465	9	1	0.0734192	SYNE2	-0.405465	24	0	1
85	Cluster 4:PITRM1-KO vs. PITRM1-WT	Iron Responsive Element (HQ 5' IREs)	19561	57	FDR	0.05	0.405465	9	0	1		-0.405465	24	0	1
86	Cluster 4:PITRM1-KO vs. PITRM1-WT	Iron deficiency (BioProfiler)	19561	14	FDR	0.05	0.405465	9	0	1		-0.405465	24	0	1
87	Cluster 4:PITRM1-KO vs. PITRM1-WT	Iron transport (BioProfiler)	19561	26	FDR	0.05	0.405465	9	0	1		-0.405465	24	0	1
88	Cluster 4:PITRM1-KO vs. PITRM1-WT	Mitochondria (BioProfiler)	19561	846	FDR	0.05	0.405465	9	0	1		-0.405465	24	2	0.278464	LDHA, NES
89	Cluster 4:PITRM1-KO vs. PITRM1-WT	Porphyrin (BioProfiler)	19561	55	FDR	0.05	0.405465	9	0	1		-0.405465	24	0	1
91	Cluster 4:PITRM1-KO vs. PITRM1-WT	The human iron-proteome (S1)	19561	135	FDR	0.05	0.405465	9	0	1		-0.405465	24	0	1
92	Cluster 4:PITRM1-KO vs. PITRM1-WT	The human iron-proteome (S2)	19561	163	FDR	0.05	0.405465	9	0	1		-0.405465	24	0	1
93	Cluster 4:PITRM1-KO vs. PITRM1-WT	The human iron-proteome (S3)	19561	65	FDR	0.05	0.405465	9	0	1		-0.405465	24	0	1
94	Cluster 4:PITRM1-KO vs. PITRM1-WT	iron-sulfur (BioProfiler)	19561	10	FDR	0.05	0.405465	9	0	1		-0.405465	24	0	1
95	Cluster 4:PITRM1-KO vs. PITRM1-WT	uniprot-keyword_Iron KW-0408	19561	317	FDR	0.05	0.405465	9	0	1		-0.405465	24	0	1
96	Cluster 5:PITRM1-KO vs. PITRM1-WT	Alzheimer disease (BioProfiler)	19561	789	FDR	0.05	0.405465	3	0	1		-0.405465	4	1	0.151851	DOK5
97	Cluster 5:PITRM1-KO vs. PITRM1-WT	Anemia (BioProfiler)	19561	879	FDR	0.05	0.405465	3	3	9.04433e-05	GNAS, MT-ATP6, NDUFB11	-0.405465	4	0	1
98	Cluster 5:PITRM1-KO vs. PITRM1-WT	Heme synthesis (BioProfiler)	19561	32	FDR	0.05	0.405465	3	0	1		-0.405465	4	0	1
99	Cluster 5:PITRM1-KO vs. PITRM1-WT	Hypoxia (BioProfiler)	19561	117	FDR	0.05	0.405465	3	0	1		-0.405465	4	0	1
100	Cluster 5:PITRM1-KO vs. PITRM1-WT	Iron (BioProfiler)	19561	194	FDR	0.05	0.405465	3	0	1		-0.405465	4	0	1
101	Cluster 5:PITRM1-KO vs. PITRM1-WT	Iron Responsive Element (All 3' IREs)	19561	1762	FDR	0.05	0.405465	3	0	1		-0.405465	4	0	1
102	Cluster 5:PITRM1-KO vs. PITRM1-WT	Iron Responsive Element (All 5' IREs)	19561	638	FDR	0.05	0.405465	3	1	0.0946957	GNAS	-0.405465	4	1	0.124228	HMGCS1
103	Cluster 5:PITRM1-KO vs. PITRM1-WT	Iron Responsive Element (HQ 3' IREs)	19561	165	FDR	0.05	0.405465	3	0	1		-0.405465	4	0	1
104	Cluster 5:PITRM1-KO vs. PITRM1-WT	Iron Responsive Element (HQ 5' IREs)	19561	57	FDR	0.05	0.405465	3	0	1		-0.405465	4	0	1
105	Cluster 5:PITRM1-KO vs. PITRM1-WT	Iron deficiency (BioProfiler)	19561	14	FDR	0.05	0.405465	3	0	1		-0.405465	4	0	1
106	Cluster 5:PITRM1-KO vs. PITRM1-WT	Iron transport (BioProfiler)	19561	26	FDR	0.05	0.405465	3	0	1		-0.405465	4	0	1
107	Cluster 5:PITRM1-KO vs. PITRM1-WT	Mitochondria (BioProfiler)	19561	846	FDR	0.05	0.405465	3	1	0.124223	GNAS	-0.405465	4	0	1
108	Cluster 5:PITRM1-KO vs. PITRM1-WT	Porphyrin (BioProfiler)	19561	55	FDR	0.05	0.405465	3	0	1		-0.405465	4	0	1
110	Cluster 5:PITRM1-KO vs. PITRM1-WT	The human iron-proteome (S1)	19561	135	FDR	0.05	0.405465	3	0	1		-0.405465	4	0	1
111	Cluster 5:PITRM1-KO vs. PITRM1-WT	The human iron-proteome (S2)	19561	163	FDR	0.05	0.405465	3	0	1		-0.405465	4	0	1
112	Cluster 5:PITRM1-KO vs. PITRM1-WT	The human iron-proteome (S3)	19561	65	FDR	0.05	0.405465	3	0	1		-0.405465	4	0	1
113	Cluster 5:PITRM1-KO vs. PITRM1-WT	iron-sulfur (BioProfiler)	19561	10	FDR	0.05	0.405465	3	0	1		-0.405465	4	0	1
114	Cluster 5:PITRM1-KO vs. PITRM1-WT	uniprot-keyword_Iron KW-0408	19561	317	FDR	0.05	0.405465	3	0	1		-0.405465	4	0	1
115	Cluster 6:PITRM1-KO vs. PITRM1-WT	Alzheimer disease (BioProfiler)	19561	789	FDR	0.05	0.405465	5	0	1		-0.405465	7	1	0.250422	PLK2
116	Cluster 6:PITRM1-KO vs. PITRM1-WT	Anemia (BioProfiler)	19561	879	FDR	0.05	0.405465	5	1	0.205395	NDUFB11	-0.405465	7	0	1
117	Cluster 6:PITRM1-KO vs. PITRM1-WT	Heme synthesis (BioProfiler)	19561	32	FDR	0.05	0.405465	5	0	1		-0.405465	7	0	1
118	Cluster 6:PITRM1-KO vs. PITRM1-WT	Hypoxia (BioProfiler)	19561	117	FDR	0.05	0.405465	5	0	1		-0.405465	7	0	1
119	Cluster 6:PITRM1-KO vs. PITRM1-WT	Iron (BioProfiler)	19561	194	FDR	0.05	0.405465	5	0	1		-0.405465	7	0	1
120	Cluster 6:PITRM1-KO vs. PITRM1-WT	Iron Responsive Element (All 3' IREs)	19561	1762	FDR	0.05	0.405465	5	1	0.376264	H1F0	-0.405465	7	0	1
121	Cluster 6:PITRM1-KO vs. PITRM1-WT	Iron Responsive Element (All 5' IREs)	19561	638	FDR	0.05	0.405465	5	1	0.152798	ID4	-0.405465	7	0	1
122	Cluster 6:PITRM1-KO vs. PITRM1-WT	Iron Responsive Element (HQ 3' IREs)	19561	165	FDR	0.05	0.405465	5	0	1		-0.405465	7	0	1
123	Cluster 6:PITRM1-KO vs. PITRM1-WT	Iron Responsive Element (HQ 5' IREs)	19561	57	FDR	0.05	0.405465	5	0	1		-0.405465	7	0	1
124	Cluster 6:PITRM1-KO vs. PITRM1-WT	Iron deficiency (BioProfiler)	19561	14	FDR	0.05	0.405465	5	0	1		-0.405465	7	0	1
125	Cluster 6:PITRM1-KO vs. PITRM1-WT	Iron transport (BioProfiler)	19561	26	FDR	0.05	0.405465	5	0	1		-0.405465	7	0	1
126	Cluster 6:PITRM1-KO vs. PITRM1-WT	Mitochondria (BioProfiler)	19561	846	FDR	0.05	0.405465	5	0	1		-0.405465	7	2	0.033945	BNIP3, ERBB4
127	Cluster 6:PITRM1-KO vs. PITRM1-WT	Porphyrin (BioProfiler)	19561	55	FDR	0.05	0.405465	5	0	1		-0.405465	7	0	1
129	Cluster 6:PITRM1-KO vs. PITRM1-WT	The human iron-proteome (S1)	19561	135	FDR	0.05	0.405465	5	0	1		-0.405465	7	0	1
130	Cluster 6:PITRM1-KO vs. PITRM1-WT	The human iron-proteome (S2)	19561	163	FDR	0.05	0.405465	5	0	1		-0.405465	7	0	1
131	Cluster 6:PITRM1-KO vs. PITRM1-WT	The human iron-proteome (S3)	19561	65	FDR	0.05	0.405465	5	0	1		-0.405465	7	0	1
132	Cluster 6:PITRM1-KO vs. PITRM1-WT	iron-sulfur (BioProfiler)	19561	10	FDR	0.05	0.405465	5	0	1		-0.405465	7	0	1
133	Cluster 6:PITRM1-KO vs. PITRM1-WT	uniprot-keyword_Iron KW-0408	19561	317	FDR	0.05	0.405465	5	0	1		-0.405465	7	0	1
134	Cluster 7:PITRM1-KO vs. PITRM1-WT	Alzheimer disease (BioProfiler)	19561	789	FDR	0.05	0.405465	2	0	1		-0.405465	2	0	1
135	Cluster 7:PITRM1-KO vs. PITRM1-WT	Anemia (BioProfiler)	19561	879	FDR	0.05	0.405465	2	2	0.00201708	GNAS, NDUFB11	-0.405465	2	0	1
136	Cluster 7:PITRM1-KO vs. PITRM1-WT	Heme synthesis (BioProfiler)	19561	32	FDR	0.05	0.405465	2	0	1		-0.405465	2	0	1
137	Cluster 7:PITRM1-KO vs. PITRM1-WT	Hypoxia (BioProfiler)	19561	117	FDR	0.05	0.405465	2	0	1		-0.405465	2	0	1
138	Cluster 7:PITRM1-KO vs. PITRM1-WT	Iron (BioProfiler)	19561	194	FDR	0.05	0.405465	2	0	1		-0.405465	2	0	1
139	Cluster 7:PITRM1-KO vs. PITRM1-WT	Iron Responsive Element (All 3' IREs)	19561	1762	FDR	0.05	0.405465	2	0	1		-0.405465	2	0	1
140	Cluster 7:PITRM1-KO vs. PITRM1-WT	Iron Responsive Element (All 5' IREs)	19561	638	FDR	0.05	0.405465	2	1	0.0641697	GNAS	-0.405465	2	0	1
141	Cluster 7:PITRM1-KO vs. PITRM1-WT	Iron Responsive Element (HQ 3' IREs)	19561	165	FDR	0.05	0.405465	2	0	1		-0.405465	2	0	1
142	Cluster 7:PITRM1-KO vs. PITRM1-WT	Iron Responsive Element (HQ 5' IREs)	19561	57	FDR	0.05	0.405465	2	0	1		-0.405465	2	0	1
143	Cluster 7:PITRM1-KO vs. PITRM1-WT	Iron deficiency (BioProfiler)	19561	14	FDR	0.05	0.405465	2	0	1		-0.405465	2	0	1
144	Cluster 7:PITRM1-KO vs. PITRM1-WT	Iron transport (BioProfiler)	19561	26	FDR	0.05	0.405465	2	0	1		-0.405465	2	0	1
145	Cluster 7:PITRM1-KO vs. PITRM1-WT	Mitochondria (BioProfiler)	19561	846	FDR	0.05	0.405465	2	1	0.0846303	GNAS	-0.405465	2	0	1
146	Cluster 7:PITRM1-KO vs. PITRM1-WT	Porphyrin (BioProfiler)	19561	55	FDR	0.05	0.405465	2	0	1		-0.405465	2	0	1
148	Cluster 7:PITRM1-KO vs. PITRM1-WT	The human iron-proteome (S1)	19561	135	FDR	0.05	0.405465	2	0	1		-0.405465	2	0	1
149	Cluster 7:PITRM1-KO vs. PITRM1-WT	The human iron-proteome (S2)	19561	163	FDR	0.05	0.405465	2	0	1		-0.405465	2	0	1
150	Cluster 7:PITRM1-KO vs. PITRM1-WT	The human iron-proteome (S3)	19561	65	FDR	0.05	0.405465	2	0	1		-0.405465	2	0	1
151	Cluster 7:PITRM1-KO vs. PITRM1-WT	iron-sulfur (BioProfiler)	19561	10	FDR	0.05	0.405465	2	0	1		-0.405465	2	0	1
152	Cluster 7:PITRM1-KO vs. PITRM1-WT	uniprot-keyword_Iron KW-0408	19561	317	FDR	0.05	0.405465	2	0	1		-0.405465	2	0	1
153	Cluster 8:PITRM1-KO vs. PITRM1-WT	Alzheimer disease (BioProfiler)	19561	789	FDR	0.05	0.405465	1	0	1		-0.405465	8	1	0.280667	TUBB
154	Cluster 8:PITRM1-KO vs. PITRM1-WT	Anemia (BioProfiler)	19561	879	FDR	0.05	0.405465	1	1	0.0449364	NDUFB11	-0.405465	8	1	0.307804	TUBA1A
155	Cluster 8:PITRM1-KO vs. PITRM1-WT	Heme synthesis (BioProfiler)	19561	32	FDR	0.05	0.405465	1	0	1		-0.405465	8	0	1
156	Cluster 8:PITRM1-KO vs. PITRM1-WT	Hypoxia (BioProfiler)	19561	117	FDR	0.05	0.405465	1	0	1		-0.405465	8	0	1
157	Cluster 8:PITRM1-KO vs. PITRM1-WT	Iron (BioProfiler)	19561	194	FDR	0.05	0.405465	1	0	1		-0.405465	8	0	1
158	Cluster 8:PITRM1-KO vs. PITRM1-WT	Iron Responsive Element (All 3' IREs)	19561	1762	FDR	0.05	0.405465	1	0	1		-0.405465	8	0	1
159	Cluster 8:PITRM1-KO vs. PITRM1-WT	Iron Responsive Element (All 5' IREs)	19561	638	FDR	0.05	0.405465	1	0	1		-0.405465	8	4	7.06781e-05	ENC1, HMGCS1, ID4, TUBA1A
160	Cluster 8:PITRM1-KO vs. PITRM1-WT	Iron Responsive Element (HQ 3' IREs)	19561	165	FDR	0.05	0.405465	1	0	1		-0.405465	8	0	1
161	Cluster 8:PITRM1-KO vs. PITRM1-WT	Iron Responsive Element (HQ 5' IREs)	19561	57	FDR	0.05	0.405465	1	0	1		-0.405465	8	1	0.0230794	ENC1
162	Cluster 8:PITRM1-KO vs. PITRM1-WT	Iron deficiency (BioProfiler)	19561	14	FDR	0.05	0.405465	1	0	1		-0.405465	8	0	1
163	Cluster 8:PITRM1-KO vs. PITRM1-WT	Iron transport (BioProfiler)	19561	26	FDR	0.05	0.405465	1	0	1		-0.405465	8	0	1
164	Cluster 8:PITRM1-KO vs. PITRM1-WT	Mitochondria (BioProfiler)	19561	846	FDR	0.05	0.405465	1	0	1		-0.405465	8	1	0.29796	FOS
165	Cluster 8:PITRM1-KO vs. PITRM1-WT	Porphyrin (BioProfiler)	19561	55	FDR	0.05	0.405465	1	0	1		-0.405465	8	0	1
167	Cluster 8:PITRM1-KO vs. PITRM1-WT	The human iron-proteome (S1)	19561	135	FDR	0.05	0.405465	1	0	1		-0.405465	8	0	1
168	Cluster 8:PITRM1-KO vs. PITRM1-WT	The human iron-proteome (S2)	19561	163	FDR	0.05	0.405465	1	0	1		-0.405465	8	0	1
169	Cluster 8:PITRM1-KO vs. PITRM1-WT	The human iron-proteome (S3)	19561	65	FDR	0.05	0.405465	1	0	1		-0.405465	8	0	1
170	Cluster 8:PITRM1-KO vs. PITRM1-WT	iron-sulfur (BioProfiler)	19561	10	FDR	0.05	0.405465	1	0	1		-0.405465	8	0	1
171	Cluster 8:PITRM1-KO vs. PITRM1-WT	uniprot-keyword_Iron KW-0408	19561	317	FDR	0.05	0.405465	1	0	1		-0.405465	8	0	1
172	Cluster 9:PITRM1-KO vs. PITRM1-WT	Alzheimer disease (BioProfiler)	19561	789	FDR	0.05	0.405465	5	0	1		-0.405465	10	1	0.33755	IGFBP2
173	Cluster 9:PITRM1-KO vs. PITRM1-WT	Anemia (BioProfiler)	19561	879	FDR	0.05	0.405465	5	1	0.205395	NDUFB11	-0.405465	10	0	1
174	Cluster 9:PITRM1-KO vs. PITRM1-WT	Heme synthesis (BioProfiler)	19561	32	FDR	0.05	0.405465	5	0	1		-0.405465	10	0	1
175	Cluster 9:PITRM1-KO vs. PITRM1-WT	Hypoxia (BioProfiler)	19561	117	FDR	0.05	0.405465	5	0	1		-0.405465	10	0	1
176	Cluster 9:PITRM1-KO vs. PITRM1-WT	Iron (BioProfiler)	19561	194	FDR	0.05	0.405465	5	0	1		-0.405465	10	0	1
177	Cluster 9:PITRM1-KO vs. PITRM1-WT	Iron Responsive Element (All 3' IREs)	19561	1762	FDR	0.05	0.405465	5	1	0.376264	SCG2	-0.405465	10	0	1
178	Cluster 9:PITRM1-KO vs. PITRM1-WT	Iron Responsive Element (All 5' IREs)	19561	638	FDR	0.05	0.405465	5	0	1		-0.405465	10	1	0.282279	IGFBP2
179	Cluster 9:PITRM1-KO vs. PITRM1-WT	Iron Responsive Element (HQ 3' IREs)	19561	165	FDR	0.05	0.405465	5	0	1		-0.405465	10	0	1
180	Cluster 9:PITRM1-KO vs. PITRM1-WT	Iron Responsive Element (HQ 5' IREs)	19561	57	FDR	0.05	0.405465	5	0	1		-0.405465	10	0	1
181	Cluster 9:PITRM1-KO vs. PITRM1-WT	Iron deficiency (BioProfiler)	19561	14	FDR	0.05	0.405465	5	0	1		-0.405465	10	0	1
182	Cluster 9:PITRM1-KO vs. PITRM1-WT	Iron transport (BioProfiler)	19561	26	FDR	0.05	0.405465	5	0	1		-0.405465	10	0	1
183	Cluster 9:PITRM1-KO vs. PITRM1-WT	Mitochondria (BioProfiler)	19561	846	FDR	0.05	0.405465	5	0	1		-0.405465	10	0	1
184	Cluster 9:PITRM1-KO vs. PITRM1-WT	Porphyrin (BioProfiler)	19561	55	FDR	0.05	0.405465	5	0	1		-0.405465	10	0	1
186	Cluster 9:PITRM1-KO vs. PITRM1-WT	The human iron-proteome (S1)	19561	135	FDR	0.05	0.405465	5	0	1		-0.405465	10	1	0.0669254	MSMO1
187	Cluster 9:PITRM1-KO vs. PITRM1-WT	The human iron-proteome (S2)	19561	163	FDR	0.05	0.405465	5	0	1		-0.405465	10	0	1
188	Cluster 9:PITRM1-KO vs. PITRM1-WT	The human iron-proteome (S3)	19561	65	FDR	0.05	0.405465	5	0	1		-0.405465	10	0	1
189	Cluster 9:PITRM1-KO vs. PITRM1-WT	iron-sulfur (BioProfiler)	19561	10	FDR	0.05	0.405465	5	0	1		-0.405465	10	0	1
190	Cluster 9:PITRM1-KO vs. PITRM1-WT	uniprot-keyword_Iron KW-0408	19561	317	FDR	0.05	0.405465	5	0	1		-0.405465	10	1	0.150768	MSMO1
191	Cluster 10:PITRM1-KO vs. PITRM1-WT	Alzheimer disease (BioProfiler)	19561	789	FDR	0.05	0.405465	3	0	1		-0.405465	6	0	1
192	Cluster 10:PITRM1-KO vs. PITRM1-WT	Anemia (BioProfiler)	19561	879	FDR	0.05	0.405465	3	2	0.00587036	HLA-B, NDUFB11	-0.405465	6	0	1
193	Cluster 10:PITRM1-KO vs. PITRM1-WT	Heme synthesis (BioProfiler)	19561	32	FDR	0.05	0.405465	3	0	1		-0.405465	6	0	1
194	Cluster 10:PITRM1-KO vs. PITRM1-WT	Hypoxia (BioProfiler)	19561	117	FDR	0.05	0.405465	3	0	1		-0.405465	6	0	1
195	Cluster 10:PITRM1-KO vs. PITRM1-WT	Iron (BioProfiler)	19561	194	FDR	0.05	0.405465	3	0	1		-0.405465	6	0	1
196	Cluster 10:PITRM1-KO vs. PITRM1-WT	Iron Responsive Element (All 3' IREs)	19561	1762	FDR	0.05	0.405465	3	0	1		-0.405465	6	0	1
197	Cluster 10:PITRM1-KO vs. PITRM1-WT	Iron Responsive Element (All 5' IREs)	19561	638	FDR	0.05	0.405465	3	0	1		-0.405465	6	0	1
198	Cluster 10:PITRM1-KO vs. PITRM1-WT	Iron Responsive Element (HQ 3' IREs)	19561	165	FDR	0.05	0.405465	3	0	1		-0.405465	6	0	1
199	Cluster 10:PITRM1-KO vs. PITRM1-WT	Iron Responsive Element (HQ 5' IREs)	19561	57	FDR	0.05	0.405465	3	0	1		-0.405465	6	0	1
200	Cluster 10:PITRM1-KO vs. PITRM1-WT	Iron deficiency (BioProfiler)	19561	14	FDR	0.05	0.405465	3	0	1		-0.405465	6	0	1
201	Cluster 10:PITRM1-KO vs. PITRM1-WT	Iron transport (BioProfiler)	19561	26	FDR	0.05	0.405465	3	0	1		-0.405465	6	0	1
202	Cluster 10:PITRM1-KO vs. PITRM1-WT	Mitochondria (BioProfiler)	19561	846	FDR	0.05	0.405465	3	0	1		-0.405465	6	0	1
203	Cluster 10:PITRM1-KO vs. PITRM1-WT	Porphyrin (BioProfiler)	19561	55	FDR	0.05	0.405465	3	0	1		-0.405465	6	0	1
205	Cluster 10:PITRM1-KO vs. PITRM1-WT	The human iron-proteome (S1)	19561	135	FDR	0.05	0.405465	3	0	1		-0.405465	6	0	1
206	Cluster 10:PITRM1-KO vs. PITRM1-WT	The human iron-proteome (S2)	19561	163	FDR	0.05	0.405465	3	0	1		-0.405465	6	0	1
207	Cluster 10:PITRM1-KO vs. PITRM1-WT	The human iron-proteome (S3)	19561	65	FDR	0.05	0.405465	3	0	1		-0.405465	6	0	1
208	Cluster 10:PITRM1-KO vs. PITRM1-WT	iron-sulfur (BioProfiler)	19561	10	FDR	0.05	0.405465	3	0	1		-0.405465	6	0	1
209	Cluster 10:PITRM1-KO vs. PITRM1-WT	uniprot-keyword_Iron KW-0408	19561	317	FDR	0.05	0.405465	3	0	1		-0.405465	6	0	1
210	Cluster 11:PITRM1-KO vs. PITRM1-WT	Alzheimer disease (BioProfiler)	19561	789	FDR	0.05	0.405465	12	0	1		-0.405465	21	3	0.0506325	DCX, MT-CO3, TUBB
211	Cluster 11:PITRM1-KO vs. PITRM1-WT	Anemia (BioProfiler)	19561	879	FDR	0.05	0.405465	12	3	0.0146724	KMT2C, NDUFB11, SHMT2	-0.405465	21	2	0.242957	MT-ATP6, TUBA1A
212	Cluster 11:PITRM1-KO vs. PITRM1-WT	Heme synthesis (BioProfiler)	19561	32	FDR	0.05	0.405465	12	0	1		-0.405465	21	0	1
213	Cluster 11:PITRM1-KO vs. PITRM1-WT	Hypoxia (BioProfiler)	19561	117	FDR	0.05	0.405465	12	0	1		-0.405465	21	0	1
214	Cluster 11:PITRM1-KO vs. PITRM1-WT	Iron (BioProfiler)	19561	194	FDR	0.05	0.405465	12	1	0.11276	CEBPB	-0.405465	21	0	1
215	Cluster 11:PITRM1-KO vs. PITRM1-WT	Iron Responsive Element (All 3' IREs)	19561	1762	FDR	0.05	0.405465	12	1	0.67796	SHMT2	-0.405465	21	1	0.862395	SPATS2L
216	Cluster 11:PITRM1-KO vs. PITRM1-WT	Iron Responsive Element (All 5' IREs)	19561	638	FDR	0.05	0.405465	12	1	0.328358	SEC14L1	-0.405465	21	1	0.501781	TUBA1A
217	Cluster 11:PITRM1-KO vs. PITRM1-WT	Iron Responsive Element (HQ 3' IREs)	19561	165	FDR	0.05	0.405465	12	0	1		-0.405465	21	0	1
218	Cluster 11:PITRM1-KO vs. PITRM1-WT	Iron Responsive Element (HQ 5' IREs)	19561	57	FDR	0.05	0.405465	12	0	1		-0.405465	21	0	1
219	Cluster 11:PITRM1-KO vs. PITRM1-WT	Iron deficiency (BioProfiler)	19561	14	FDR	0.05	0.405465	12	0	1		-0.405465	21	0	1
220	Cluster 11:PITRM1-KO vs. PITRM1-WT	Iron transport (BioProfiler)	19561	26	FDR	0.05	0.405465	12	0	1		-0.405465	21	0	1
221	Cluster 11:PITRM1-KO vs. PITRM1-WT	Mitochondria (BioProfiler)	19561	846	FDR	0.05	0.405465	12	1	0.411808	CEBPB	-0.405465	21	0	1
222	Cluster 11:PITRM1-KO vs. PITRM1-WT	Porphyrin (BioProfiler)	19561	55	FDR	0.05	0.405465	12	0	1		-0.405465	21	0	1
224	Cluster 11:PITRM1-KO vs. PITRM1-WT	The human iron-proteome (S1)	19561	135	FDR	0.05	0.405465	12	0	1		-0.405465	21	0	1
225	Cluster 11:PITRM1-KO vs. PITRM1-WT	The human iron-proteome (S2)	19561	163	FDR	0.05	0.405465	12	0	1		-0.405465	21	0	1
226	Cluster 11:PITRM1-KO vs. PITRM1-WT	The human iron-proteome (S3)	19561	65	FDR	0.05	0.405465	12	0	1		-0.405465	21	0	1
227	Cluster 11:PITRM1-KO vs. PITRM1-WT	iron-sulfur (BioProfiler)	19561	10	FDR	0.05	0.405465	12	0	1		-0.405465	21	0	1
228	Cluster 11:PITRM1-KO vs. PITRM1-WT	uniprot-keyword_Iron KW-0408	19561	317	FDR	0.05	0.405465	12	0	1		-0.405465	21	0	1
229	Cluster 12:PITRM1-KO vs. PITRM1-WT	Alzheimer disease (BioProfiler)	19561	789	FDR	0.05	0.405465	3	0	1		-0.405465	4	0	1
230	Cluster 12:PITRM1-KO vs. PITRM1-WT	Anemia (BioProfiler)	19561	879	FDR	0.05	0.405465	3	1	0.128848	NDUFB11	-0.405465	4	0	1
231	Cluster 12:PITRM1-KO vs. PITRM1-WT	Heme synthesis (BioProfiler)	19561	32	FDR	0.05	0.405465	3	0	1		-0.405465	4	0	1
232	Cluster 12:PITRM1-KO vs. PITRM1-WT	Hypoxia (BioProfiler)	19561	117	FDR	0.05	0.405465	3	0	1		-0.405465	4	0	1
233	Cluster 12:PITRM1-KO vs. PITRM1-WT	Iron (BioProfiler)	19561	194	FDR	0.05	0.405465	3	0	1		-0.405465	4	0	1
234	Cluster 12:PITRM1-KO vs. PITRM1-WT	Iron Responsive Element (All 3' IREs)	19561	1762	FDR	0.05	0.405465	3	0	1		-0.405465	4	0	1
235	Cluster 12:PITRM1-KO vs. PITRM1-WT	Iron Responsive Element (All 5' IREs)	19561	638	FDR	0.05	0.405465	3	0	1		-0.405465	4	0	1
236	Cluster 12:PITRM1-KO vs. PITRM1-WT	Iron Responsive Element (HQ 3' IREs)	19561	165	FDR	0.05	0.405465	3	0	1		-0.405465	4	0	1
237	Cluster 12:PITRM1-KO vs. PITRM1-WT	Iron Responsive Element (HQ 5' IREs)	19561	57	FDR	0.05	0.405465	3	0	1		-0.405465	4	0	1
238	Cluster 12:PITRM1-KO vs. PITRM1-WT	Iron deficiency (BioProfiler)	19561	14	FDR	0.05	0.405465	3	0	1		-0.405465	4	0	1
239	Cluster 12:PITRM1-KO vs. PITRM1-WT	Iron transport (BioProfiler)	19561	26	FDR	0.05	0.405465	3	0	1		-0.405465	4	0	1
240	Cluster 12:PITRM1-KO vs. PITRM1-WT	Mitochondria (BioProfiler)	19561	846	FDR	0.05	0.405465	3	0	1		-0.405465	4	0	1
241	Cluster 12:PITRM1-KO vs. PITRM1-WT	Porphyrin (BioProfiler)	19561	55	FDR	0.05	0.405465	3	0	1		-0.405465	4	0	1
243	Cluster 12:PITRM1-KO vs. PITRM1-WT	The human iron-proteome (S1)	19561	135	FDR	0.05	0.405465	3	0	1		-0.405465	4	0	1
244	Cluster 12:PITRM1-KO vs. PITRM1-WT	The human iron-proteome (S2)	19561	163	FDR	0.05	0.405465	3	0	1		-0.405465	4	0	1
245	Cluster 12:PITRM1-KO vs. PITRM1-WT	The human iron-proteome (S3)	19561	65	FDR	0.05	0.405465	3	0	1		-0.405465	4	0	1
246	Cluster 12:PITRM1-KO vs. PITRM1-WT	iron-sulfur (BioProfiler)	19561	10	FDR	0.05	0.405465	3	0	1		-0.405465	4	0	1
247	Cluster 12:PITRM1-KO vs. PITRM1-WT	uniprot-keyword_Iron KW-0408	19561	317	FDR	0.05	0.405465	3	0	1		-0.405465	4	0	1
248	Cluster 13:PITRM1-KO vs. PITRM1-WT	Alzheimer disease (BioProfiler)	19561	789	FDR	0.05	0.405465	6	0	1		-0.405465	16	5	0.000317607	APLP2, IFITM3, IGFBP2, JUN, NEFL
249	Cluster 13:PITRM1-KO vs. PITRM1-WT	Anemia (BioProfiler)	19561	879	FDR	0.05	0.405465	6	1	0.241111	NDUFB11	-0.405465	16	4	0.00477878	CTNNB1, FSTL1, IFITM3, JUN
250	Cluster 13:PITRM1-KO vs. PITRM1-WT	Heme synthesis (BioProfiler)	19561	32	FDR	0.05	0.405465	6	0	1		-0.405465	16	0	1
251	Cluster 13:PITRM1-KO vs. PITRM1-WT	Hypoxia (BioProfiler)	19561	117	FDR	0.05	0.405465	6	0	1		-0.405465	16	0	1
252	Cluster 13:PITRM1-KO vs. PITRM1-WT	Iron (BioProfiler)	19561	194	FDR	0.05	0.405465	6	0	1		-0.405465	16	0	1
253	Cluster 13:PITRM1-KO vs. PITRM1-WT	Iron Responsive Element (All 3' IREs)	19561	1762	FDR	0.05	0.405465	6	1	0.432463	SYNE2	-0.405465	16	3	0.169608	FSTL1, NLRP1, RHOBTB3
254	Cluster 13:PITRM1-KO vs. PITRM1-WT	Iron Responsive Element (All 5' IREs)	19561	638	FDR	0.05	0.405465	6	1	0.180437	SMS	-0.405465	16	1	0.411843	IGFBP2
255	Cluster 13:PITRM1-KO vs. PITRM1-WT	Iron Responsive Element (HQ 3' IREs)	19561	165	FDR	0.05	0.405465	6	1	0.0495618	SYNE2	-0.405465	16	1	0.126797	RHOBTB3
256	Cluster 13:PITRM1-KO vs. PITRM1-WT	Iron Responsive Element (HQ 5' IREs)	19561	57	FDR	0.05	0.405465	6	0	1		-0.405465	16	0	1
257	Cluster 13:PITRM1-KO vs. PITRM1-WT	Iron deficiency (BioProfiler)	19561	14	FDR	0.05	0.405465	6	0	1		-0.405465	16	0	1
258	Cluster 13:PITRM1-KO vs. PITRM1-WT	Iron transport (BioProfiler)	19561	26	FDR	0.05	0.405465	6	0	1		-0.405465	16	0	1
259	Cluster 13:PITRM1-KO vs. PITRM1-WT	Mitochondria (BioProfiler)	19561	846	FDR	0.05	0.405465	6	0	1		-0.405465	16	3	0.0296256	CTNNB1, FOS, NEFL
260	Cluster 13:PITRM1-KO vs. PITRM1-WT	Porphyrin (BioProfiler)	19561	55	FDR	0.05	0.405465	6	0	1		-0.405465	16	0	1
262	Cluster 13:PITRM1-KO vs. PITRM1-WT	The human iron-proteome (S1)	19561	135	FDR	0.05	0.405465	6	0	1		-0.405465	16	0	1
263	Cluster 13:PITRM1-KO vs. PITRM1-WT	The human iron-proteome (S2)	19561	163	FDR	0.05	0.405465	6	0	1		-0.405465	16	0	1
264	Cluster 13:PITRM1-KO vs. PITRM1-WT	The human iron-proteome (S3)	19561	65	FDR	0.05	0.405465	6	0	1		-0.405465	16	0	1
265	Cluster 13:PITRM1-KO vs. PITRM1-WT	iron-sulfur (BioProfiler)	19561	10	FDR	0.05	0.405465	6	0	1		-0.405465	16	0	1
266	Cluster 13:PITRM1-KO vs. PITRM1-WT	uniprot-keyword_Iron KW-0408	19561	317	FDR	0.05	0.405465	6	0	1		-0.405465	16	0	1
267	Cluster 14:PITRM1-KO vs. PITRM1-WT	Alzheimer disease (BioProfiler)	19561	789	FDR	0.05	0.405465	3	0	1		-0.405465	9	1	0.309694	CNR1
268	Cluster 14:PITRM1-KO vs. PITRM1-WT	Anemia (BioProfiler)	19561	879	FDR	0.05	0.405465	3	1	0.128848	NDUFB11	-0.405465	9	0	1
269	Cluster 14:PITRM1-KO vs. PITRM1-WT	Heme synthesis (BioProfiler)	19561	32	FDR	0.05	0.405465	3	0	1		-0.405465	9	0	1
270	Cluster 14:PITRM1-KO vs. PITRM1-WT	Hypoxia (BioProfiler)	19561	117	FDR	0.05	0.405465	3	0	1		-0.405465	9	0	1
271	Cluster 14:PITRM1-KO vs. PITRM1-WT	Iron (BioProfiler)	19561	194	FDR	0.05	0.405465	3	0	1		-0.405465	9	0	1
272	Cluster 14:PITRM1-KO vs. PITRM1-WT	Iron Responsive Element (All 3' IREs)	19561	1762	FDR	0.05	0.405465	3	0	1		-0.405465	9	0	1
273	Cluster 14:PITRM1-KO vs. PITRM1-WT	Iron Responsive Element (All 5' IREs)	19561	638	FDR	0.05	0.405465	3	0	1		-0.405465	9	0	1
274	Cluster 14:PITRM1-KO vs. PITRM1-WT	Iron Responsive Element (HQ 3' IREs)	19561	165	FDR	0.05	0.405465	3	0	1		-0.405465	9	0	1
275	Cluster 14:PITRM1-KO vs. PITRM1-WT	Iron Responsive Element (HQ 5' IREs)	19561	57	FDR	0.05	0.405465	3	0	1		-0.405465	9	0	1
276	Cluster 14:PITRM1-KO vs. PITRM1-WT	Iron deficiency (BioProfiler)	19561	14	FDR	0.05	0.405465	3	0	1		-0.405465	9	0	1
277	Cluster 14:PITRM1-KO vs. PITRM1-WT	Iron transport (BioProfiler)	19561	26	FDR	0.05	0.405465	3	0	1		-0.405465	9	0	1
278	Cluster 14:PITRM1-KO vs. PITRM1-WT	Mitochondria (BioProfiler)	19561	846	FDR	0.05	0.405465	3	0	1		-0.405465	9	0	1
279	Cluster 14:PITRM1-KO vs. PITRM1-WT	Porphyrin (BioProfiler)	19561	55	FDR	0.05	0.405465	3	0	1		-0.405465	9	0	1
281	Cluster 14:PITRM1-KO vs. PITRM1-WT	The human iron-proteome (S1)	19561	135	FDR	0.05	0.405465	3	0	1		-0.405465	9	0	1
282	Cluster 14:PITRM1-KO vs. PITRM1-WT	The human iron-proteome (S2)	19561	163	FDR	0.05	0.405465	3	0	1		-0.405465	9	0	1
283	Cluster 14:PITRM1-KO vs. PITRM1-WT	The human iron-proteome (S3)	19561	65	FDR	0.05	0.405465	3	0	1		-0.405465	9	0	1
284	Cluster 14:PITRM1-KO vs. PITRM1-WT	iron-sulfur (BioProfiler)	19561	10	FDR	0.05	0.405465	3	0	1		-0.405465	9	0	1
285	Cluster 14:PITRM1-KO vs. PITRM1-WT	uniprot-keyword_Iron KW-0408	19561	317	FDR	0.05	0.405465	3	0	1		-0.405465	9	0	1
286	Cluster 15:PITRM1-KO vs. PITRM1-WT	Alzheimer disease (BioProfiler)	19561	789	FDR	0.05	0.405465	7	1	0.250422	MT-ND1	-0.405465	1	0	1
287	Cluster 15:PITRM1-KO vs. PITRM1-WT	Anemia (BioProfiler)	19561	879	FDR	0.05	0.405465	7	1	0.275223	MT-ATP6	-0.405465	1	0	1
288	Cluster 15:PITRM1-KO vs. PITRM1-WT	Heme synthesis (BioProfiler)	19561	32	FDR	0.05	0.405465	7	0	1		-0.405465	1	0	1
289	Cluster 15:PITRM1-KO vs. PITRM1-WT	Hypoxia (BioProfiler)	19561	117	FDR	0.05	0.405465	7	0	1		-0.405465	1	0	1
290	Cluster 15:PITRM1-KO vs. PITRM1-WT	Iron (BioProfiler)	19561	194	FDR	0.05	0.405465	7	0	1		-0.405465	1	0	1
291	Cluster 15:PITRM1-KO vs. PITRM1-WT	Iron Responsive Element (All 3' IREs)	19561	1762	FDR	0.05	0.405465	7	0	1		-0.405465	1	0	1
292	Cluster 15:PITRM1-KO vs. PITRM1-WT	Iron Responsive Element (All 5' IREs)	19561	638	FDR	0.05	0.405465	7	0	1		-0.405465	1	0	1
293	Cluster 15:PITRM1-KO vs. PITRM1-WT	Iron Responsive Element (HQ 3' IREs)	19561	165	FDR	0.05	0.405465	7	0	1		-0.405465	1	0	1
294	Cluster 15:PITRM1-KO vs. PITRM1-WT	Iron Responsive Element (HQ 5' IREs)	19561	57	FDR	0.05	0.405465	7	0	1		-0.405465	1	0	1
295	Cluster 15:PITRM1-KO vs. PITRM1-WT	Iron deficiency (BioProfiler)	19561	14	FDR	0.05	0.405465	7	0	1		-0.405465	1	0	1
296	Cluster 15:PITRM1-KO vs. PITRM1-WT	Iron transport (BioProfiler)	19561	26	FDR	0.05	0.405465	7	0	1		-0.405465	1	0	1
297	Cluster 15:PITRM1-KO vs. PITRM1-WT	Mitochondria (BioProfiler)	19561	846	FDR	0.05	0.405465	7	1	0.266212	PPP2R2B	-0.405465	1	0	1
298	Cluster 15:PITRM1-KO vs. PITRM1-WT	Porphyrin (BioProfiler)	19561	55	FDR	0.05	0.405465	7	0	1		-0.405465	1	0	1
300	Cluster 15:PITRM1-KO vs. PITRM1-WT	The human iron-proteome (S1)	19561	135	FDR	0.05	0.405465	7	0	1		-0.405465	1	0	1
301	Cluster 15:PITRM1-KO vs. PITRM1-WT	The human iron-proteome (S2)	19561	163	FDR	0.05	0.405465	7	1	0.0569008	MT-CYB	-0.405465	1	0	1
302	Cluster 15:PITRM1-KO vs. PITRM1-WT	The human iron-proteome (S3)	19561	65	FDR	0.05	0.405465	7	0	1		-0.405465	1	0	1
303	Cluster 15:PITRM1-KO vs. PITRM1-WT	iron-sulfur (BioProfiler)	19561	10	FDR	0.05	0.405465	7	0	1		-0.405465	1	0	1
304	Cluster 15:PITRM1-KO vs. PITRM1-WT	uniprot-keyword_Iron KW-0408	19561	317	FDR	0.05	0.405465	7	1	0.108087	MT-CYB	-0.405465	1	0	1
305	Cluster 16:PITRM1-KO vs. PITRM1-WT	Alzheimer disease (BioProfiler)	19561	789	FDR	0.05	0.405465	1	0	1		-0.405465	11	0	1
306	Cluster 16:PITRM1-KO vs. PITRM1-WT	Anemia (BioProfiler)	19561	879	FDR	0.05	0.405465	1	1	0.0449364	NDUFB11	-0.405465	11	2	0.0847867	CALR, ID1
307	Cluster 16:PITRM1-KO vs. PITRM1-WT	Heme synthesis (BioProfiler)	19561	32	FDR	0.05	0.405465	1	0	1		-0.405465	11	0	1
308	Cluster 16:PITRM1-KO vs. PITRM1-WT	Hypoxia (BioProfiler)	19561	117	FDR	0.05	0.405465	1	0	1		-0.405465	11	0	1
309	Cluster 16:PITRM1-KO vs. PITRM1-WT	Iron (BioProfiler)	19561	194	FDR	0.05	0.405465	1	0	1		-0.405465	11	0	1
310	Cluster 16:PITRM1-KO vs. PITRM1-WT	Iron Responsive Element (All 3' IREs)	19561	1762	FDR	0.05	0.405465	1	0	1		-0.405465	11	1	0.64606	CALR
311	Cluster 16:PITRM1-KO vs. PITRM1-WT	Iron Responsive Element (All 5' IREs)	19561	638	FDR	0.05	0.405465	1	0	1		-0.405465	11	0	1
312	Cluster 16:PITRM1-KO vs. PITRM1-WT	Iron Responsive Element (HQ 3' IREs)	19561	165	FDR	0.05	0.405465	1	0	1		-0.405465	11	0	1
313	Cluster 16:PITRM1-KO vs. PITRM1-WT	Iron Responsive Element (HQ 5' IREs)	19561	57	FDR	0.05	0.405465	1	0	1		-0.405465	11	0	1
314	Cluster 16:PITRM1-KO vs. PITRM1-WT	Iron deficiency (BioProfiler)	19561	14	FDR	0.05	0.405465	1	0	1		-0.405465	11	0	1
315	Cluster 16:PITRM1-KO vs. PITRM1-WT	Iron transport (BioProfiler)	19561	26	FDR	0.05	0.405465	1	0	1		-0.405465	11	0	1
316	Cluster 16:PITRM1-KO vs. PITRM1-WT	Mitochondria (BioProfiler)	19561	846	FDR	0.05	0.405465	1	0	1		-0.405465	11	0	1
317	Cluster 16:PITRM1-KO vs. PITRM1-WT	Porphyrin (BioProfiler)	19561	55	FDR	0.05	0.405465	1	0	1		-0.405465	11	0	1
319	Cluster 16:PITRM1-KO vs. PITRM1-WT	The human iron-proteome (S1)	19561	135	FDR	0.05	0.405465	1	0	1		-0.405465	11	0	1
320	Cluster 16:PITRM1-KO vs. PITRM1-WT	The human iron-proteome (S2)	19561	163	FDR	0.05	0.405465	1	0	1		-0.405465	11	0	1
321	Cluster 16:PITRM1-KO vs. PITRM1-WT	The human iron-proteome (S3)	19561	65	FDR	0.05	0.405465	1	0	1		-0.405465	11	0	1
322	Cluster 16:PITRM1-KO vs. PITRM1-WT	iron-sulfur (BioProfiler)	19561	10	FDR	0.05	0.405465	1	0	1		-0.405465	11	0	1
323	Cluster 16:PITRM1-KO vs. PITRM1-WT	uniprot-keyword_Iron KW-0408	19561	317	FDR	0.05	0.405465	1	0	1		-0.405465	11	0	1
324	Cluster 17:PITRM1-KO vs. PITRM1-WT	Alzheimer disease (BioProfiler)	19561	789	FDR	0.05	0.405465	42	3	0.239394	BCHE, DDX46, THY1	-0.405465	25	1	0.642968	MT-CO1
325	Cluster 17:PITRM1-KO vs. PITRM1-WT	Anemia (BioProfiler)	19561	879	FDR	0.05	0.405465	42	4	0.118514	ARG2, GNAS, NDUFB11, THY1	-0.405465	25	2	0.310542	MT-CO1, PBX1
326	Cluster 17:PITRM1-KO vs. PITRM1-WT	Heme synthesis (BioProfiler)	19561	32	FDR	0.05	0.405465	42	0	1		-0.405465	25	0	1
327	Cluster 17:PITRM1-KO vs. PITRM1-WT	Hypoxia (BioProfiler)	19561	117	FDR	0.05	0.405465	42	0	1		-0.405465	25	0	1
328	Cluster 17:PITRM1-KO vs. PITRM1-WT	Iron (BioProfiler)	19561	194	FDR	0.05	0.405465	42	0	1		-0.405465	25	0	1
329	Cluster 17:PITRM1-KO vs. PITRM1-WT	Iron Responsive Element (All 3' IREs)	19561	1762	FDR	0.05	0.405465	42	5	0.326647	BCHE, CALY, EPHA5, NME4, NRN1	-0.405465	25	2	0.672049	NTM, SOX11
330	Cluster 17:PITRM1-KO vs. PITRM1-WT	Iron Responsive Element (All 5' IREs)	19561	638	FDR	0.05	0.405465	42	1	0.751967	GNAS	-0.405465	25	3	0.0466361	CHD7, ENC1, TPM4
331	Cluster 17:PITRM1-KO vs. PITRM1-WT	Iron Responsive Element (HQ 3' IREs)	19561	165	FDR	0.05	0.405465	42	0	1		-0.405465	25	0	1
332	Cluster 17:PITRM1-KO vs. PITRM1-WT	Iron Responsive Element (HQ 5' IREs)	19561	57	FDR	0.05	0.405465	42	0	1		-0.405465	25	2	0.0023973	ENC1, TPM4
333	Cluster 17:PITRM1-KO vs. PITRM1-WT	Iron deficiency (BioProfiler)	19561	14	FDR	0.05	0.405465	42	0	1		-0.405465	25	0	1
334	Cluster 17:PITRM1-KO vs. PITRM1-WT	Iron transport (BioProfiler)	19561	26	FDR	0.05	0.405465	42	0	1		-0.405465	25	0	1
335	Cluster 17:PITRM1-KO vs. PITRM1-WT	Mitochondria (BioProfiler)	19561	846	FDR	0.05	0.405465	42	3	0.272578	ARG2, GNAS, IFI6	-0.405465	25	0	1
336	Cluster 17:PITRM1-KO vs. PITRM1-WT	Porphyrin (BioProfiler)	19561	55	FDR	0.05	0.405465	42	0	1		-0.405465	25	0	1
338	Cluster 17:PITRM1-KO vs. PITRM1-WT	The human iron-proteome (S1)	19561	135	FDR	0.05	0.405465	42	0	1		-0.405465	25	0	1
339	Cluster 17:PITRM1-KO vs. PITRM1-WT	The human iron-proteome (S2)	19561	163	FDR	0.05	0.405465	42	0	1		-0.405465	25	1	0.188868	MT-CO1
340	Cluster 17:PITRM1-KO vs. PITRM1-WT	The human iron-proteome (S3)	19561	65	FDR	0.05	0.405465	42	0	1		-0.405465	25	0	1
341	Cluster 17:PITRM1-KO vs. PITRM1-WT	iron-sulfur (BioProfiler)	19561	10	FDR	0.05	0.405465	42	0	1		-0.405465	25	0	1
342	Cluster 17:PITRM1-KO vs. PITRM1-WT	uniprot-keyword_Iron KW-0408	19561	317	FDR	0.05	0.405465	42	0	1		-0.405465	25	1	0.335496	MT-CO1
343	Cluster 18:PITRM1-KO vs. PITRM1-WT	Alzheimer disease (BioProfiler)	19561	789	FDR	0.05	0.405465	14	0	1		-0.405465	21	2	0.206954	APP, NEFL
344	Cluster 18:PITRM1-KO vs. PITRM1-WT	Anemia (BioProfiler)	19561	879	FDR	0.05	0.405465	14	0	1		-0.405465	21	2	0.242957	SRGAP3, TUBB4B
345	Cluster 18:PITRM1-KO vs. PITRM1-WT	Heme synthesis (BioProfiler)	19561	32	FDR	0.05	0.405465	14	0	1		-0.405465	21	1	0.0338149	APP
346	Cluster 18:PITRM1-KO vs. PITRM1-WT	Hypoxia (BioProfiler)	19561	117	FDR	0.05	0.405465	14	0	1		-0.405465	21	1	0.118428	APP
347	Cluster 18:PITRM1-KO vs. PITRM1-WT	Iron (BioProfiler)	19561	194	FDR	0.05	0.405465	14	0	1		-0.405465	21	1	0.188945	APP
348	Cluster 18:PITRM1-KO vs. PITRM1-WT	Iron Responsive Element (All 3' IREs)	19561	1762	FDR	0.05	0.405465	14	0	1		-0.405465	21	6	0.00878952	IGF1R, LSAMP, ONECUT2, POU3F3, PSIP1, SOX11
349	Cluster 18:PITRM1-KO vs. PITRM1-WT	Iron Responsive Element (All 5' IREs)	19561	638	FDR	0.05	0.405465	14	2	0.0746078	CELF2, EMX1	-0.405465	21	2	0.148655	AKAP12, ENO1
350	Cluster 18:PITRM1-KO vs. PITRM1-WT	Iron Responsive Element (HQ 3' IREs)	19561	165	FDR	0.05	0.405465	14	0	1		-0.405465	21	2	0.0133688	IGF1R, LSAMP
351	Cluster 18:PITRM1-KO vs. PITRM1-WT	Iron Responsive Element (HQ 5' IREs)	19561	57	FDR	0.05	0.405465	14	1	0.0400448	EMX1	-0.405465	21	0	1
352	Cluster 18:PITRM1-KO vs. PITRM1-WT	Iron deficiency (BioProfiler)	19561	14	FDR	0.05	0.405465	14	0	1		-0.405465	21	0	1
353	Cluster 18:PITRM1-KO vs. PITRM1-WT	Iron transport (BioProfiler)	19561	26	FDR	0.05	0.405465	14	0	1		-0.405465	21	0	1
354	Cluster 18:PITRM1-KO vs. PITRM1-WT	Mitochondria (BioProfiler)	19561	846	FDR	0.05	0.405465	14	0	1		-0.405465	21	4	0.0115457	APP, IGF1R, MAP6, NEFL
355	Cluster 18:PITRM1-KO vs. PITRM1-WT	Porphyrin (BioProfiler)	19561	55	FDR	0.05	0.405465	14	0	1		-0.405465	21	1	0.0574436	APP
357	Cluster 18:PITRM1-KO vs. PITRM1-WT	The human iron-proteome (S1)	19561	135	FDR	0.05	0.405465	14	1	0.0924332	GSTP1	-0.405465	21	0	1
358	Cluster 18:PITRM1-KO vs. PITRM1-WT	The human iron-proteome (S2)	19561	163	FDR	0.05	0.405465	14	0	1		-0.405465	21	0	1
359	Cluster 18:PITRM1-KO vs. PITRM1-WT	The human iron-proteome (S3)	19561	65	FDR	0.05	0.405465	14	0	1		-0.405465	21	0	1
360	Cluster 18:PITRM1-KO vs. PITRM1-WT	iron-sulfur (BioProfiler)	19561	10	FDR	0.05	0.405465	14	0	1		-0.405465	21	0	1
361	Cluster 18:PITRM1-KO vs. PITRM1-WT	uniprot-keyword_Iron KW-0408	19561	317	FDR	0.05	0.405465	14	0	1		-0.405465	21	1	0.290564	APP
362	Cluster 19:PITRM1-KO vs. PITRM1-WT	Alzheimer disease (BioProfiler)	19561	789	FDR	0.05	0.405465	2	0	1		-0.405465	1	0	1
363	Cluster 19:PITRM1-KO vs. PITRM1-WT	Anemia (BioProfiler)	19561	879	FDR	0.05	0.405465	2	1	0.0878556	GNAS	-0.405465	1	0	1
364	Cluster 19:PITRM1-KO vs. PITRM1-WT	Heme synthesis (BioProfiler)	19561	32	FDR	0.05	0.405465	2	0	1		-0.405465	1	0	1
365	Cluster 19:PITRM1-KO vs. PITRM1-WT	Hypoxia (BioProfiler)	19561	117	FDR	0.05	0.405465	2	0	1		-0.405465	1	0	1
366	Cluster 19:PITRM1-KO vs. PITRM1-WT	Iron (BioProfiler)	19561	194	FDR	0.05	0.405465	2	0	1		-0.405465	1	0	1
367	Cluster 19:PITRM1-KO vs. PITRM1-WT	Iron Responsive Element (All 3' IREs)	19561	1762	FDR	0.05	0.405465	2	0	1		-0.405465	1	0	1
368	Cluster 19:PITRM1-KO vs. PITRM1-WT	Iron Responsive Element (All 5' IREs)	19561	638	FDR	0.05	0.405465	2	1	0.0641697	GNAS	-0.405465	1	0	1
369	Cluster 19:PITRM1-KO vs. PITRM1-WT	Iron Responsive Element (HQ 3' IREs)	19561	165	FDR	0.05	0.405465	2	0	1		-0.405465	1	0	1
370	Cluster 19:PITRM1-KO vs. PITRM1-WT	Iron Responsive Element (HQ 5' IREs)	19561	57	FDR	0.05	0.405465	2	0	1		-0.405465	1	0	1
371	Cluster 19:PITRM1-KO vs. PITRM1-WT	Iron deficiency (BioProfiler)	19561	14	FDR	0.05	0.405465	2	0	1		-0.405465	1	0	1
372	Cluster 19:PITRM1-KO vs. PITRM1-WT	Iron transport (BioProfiler)	19561	26	FDR	0.05	0.405465	2	0	1		-0.405465	1	0	1
373	Cluster 19:PITRM1-KO vs. PITRM1-WT	Mitochondria (BioProfiler)	19561	846	FDR	0.05	0.405465	2	1	0.0846303	GNAS	-0.405465	1	0	1
374	Cluster 19:PITRM1-KO vs. PITRM1-WT	Porphyrin (BioProfiler)	19561	55	FDR	0.05	0.405465	2	0	1		-0.405465	1	0	1
376	Cluster 19:PITRM1-KO vs. PITRM1-WT	The human iron-proteome (S1)	19561	135	FDR	0.05	0.405465	2	0	1		-0.405465	1	0	1
377	Cluster 19:PITRM1-KO vs. PITRM1-WT	The human iron-proteome (S2)	19561	163	FDR	0.05	0.405465	2	0	1		-0.405465	1	0	1
378	Cluster 19:PITRM1-KO vs. PITRM1-WT	The human iron-proteome (S3)	19561	65	FDR	0.05	0.405465	2	0	1		-0.405465	1	0	1
379	Cluster 19:PITRM1-KO vs. PITRM1-WT	iron-sulfur (BioProfiler)	19561	10	FDR	0.05	0.405465	2	0	1		-0.405465	1	0	1
380	Cluster 19:PITRM1-KO vs. PITRM1-WT	uniprot-keyword_Iron KW-0408	19561	317	FDR	0.05	0.405465	2	0	1		-0.405465	1	0	1
381	Cluster 20:PITRM1-KO vs. PITRM1-WT	Alzheimer disease (BioProfiler)	19561	789	FDR	0.05	0.405465	6	0	1		-0.405465	6	0	1
382	Cluster 20:PITRM1-KO vs. PITRM1-WT	Anemia (BioProfiler)	19561	879	FDR	0.05	0.405465	6	0	1		-0.405465	6	1	0.241111	SRGAP3
383	Cluster 20:PITRM1-KO vs. PITRM1-WT	Heme synthesis (BioProfiler)	19561	32	FDR	0.05	0.405465	6	0	1		-0.405465	6	0	1
384	Cluster 20:PITRM1-KO vs. PITRM1-WT	Hypoxia (BioProfiler)	19561	117	FDR	0.05	0.405465	6	0	1		-0.405465	6	0	1
385	Cluster 20:PITRM1-KO vs. PITRM1-WT	Iron (BioProfiler)	19561	194	FDR	0.05	0.405465	6	0	1		-0.405465	6	0	1
386	Cluster 20:PITRM1-KO vs. PITRM1-WT	Iron Responsive Element (All 3' IREs)	19561	1762	FDR	0.05	0.405465	6	0	1		-0.405465	6	0	1
387	Cluster 20:PITRM1-KO vs. PITRM1-WT	Iron Responsive Element (All 5' IREs)	19561	638	FDR	0.05	0.405465	6	0	1		-0.405465	6	1	0.180437	HMGCS1
388	Cluster 20:PITRM1-KO vs. PITRM1-WT	Iron Responsive Element (HQ 3' IREs)	19561	165	FDR	0.05	0.405465	6	0	1		-0.405465	6	0	1
389	Cluster 20:PITRM1-KO vs. PITRM1-WT	Iron Responsive Element (HQ 5' IREs)	19561	57	FDR	0.05	0.405465	6	0	1		-0.405465	6	0	1
390	Cluster 20:PITRM1-KO vs. PITRM1-WT	Iron deficiency (BioProfiler)	19561	14	FDR	0.05	0.405465	6	0	1		-0.405465	6	0	1
391	Cluster 20:PITRM1-KO vs. PITRM1-WT	Iron transport (BioProfiler)	19561	26	FDR	0.05	0.405465	6	0	1		-0.405465	6	0	1
392	Cluster 20:PITRM1-KO vs. PITRM1-WT	Mitochondria (BioProfiler)	19561	846	FDR	0.05	0.405465	6	0	1		-0.405465	6	0	1
393	Cluster 20:PITRM1-KO vs. PITRM1-WT	Porphyrin (BioProfiler)	19561	55	FDR	0.05	0.405465	6	0	1		-0.405465	6	0	1
395	Cluster 20:PITRM1-KO vs. PITRM1-WT	The human iron-proteome (S1)	19561	135	FDR	0.05	0.405465	6	0	1		-0.405465	6	0	1
396	Cluster 20:PITRM1-KO vs. PITRM1-WT	The human iron-proteome (S2)	19561	163	FDR	0.05	0.405465	6	0	1		-0.405465	6	0	1
397	Cluster 20:PITRM1-KO vs. PITRM1-WT	The human iron-proteome (S3)	19561	65	FDR	0.05	0.405465	6	0	1		-0.405465	6	0	1
398	Cluster 20:PITRM1-KO vs. PITRM1-WT	iron-sulfur (BioProfiler)	19561	10	FDR	0.05	0.405465	6	0	1		-0.405465	6	0	1
399	Cluster 20:PITRM1-KO vs. PITRM1-WT	uniprot-keyword_Iron KW-0408	19561	317	FDR	0.05	0.405465	6	0	1		-0.405465	6	0	1
400	Cluster 21:PITRM1-KO vs. PITRM1-WT	Alzheimer disease (BioProfiler)	19561	789	FDR	0.05	0.405465	1	0	1		-0.405465	0	0	1
401	Cluster 21:PITRM1-KO vs. PITRM1-WT	Anemia (BioProfiler)	19561	879	FDR	0.05	0.405465	1	0	1		-0.405465	0	0	1
402	Cluster 21:PITRM1-KO vs. PITRM1-WT	Heme synthesis (BioProfiler)	19561	32	FDR	0.05	0.405465	1	0	1		-0.405465	0	0	1
403	Cluster 21:PITRM1-KO vs. PITRM1-WT	Hypoxia (BioProfiler)	19561	117	FDR	0.05	0.405465	1	0	1		-0.405465	0	0	1
404	Cluster 21:PITRM1-KO vs. PITRM1-WT	Iron (BioProfiler)	19561	194	FDR	0.05	0.405465	1	0	1		-0.405465	0	0	1
405	Cluster 21:PITRM1-KO vs. PITRM1-WT	Iron Responsive Element (All 3' IREs)	19561	1762	FDR	0.05	0.405465	1	0	1		-0.405465	0	0	1
406	Cluster 21:PITRM1-KO vs. PITRM1-WT	Iron Responsive Element (All 5' IREs)	19561	638	FDR	0.05	0.405465	1	0	1		-0.405465	0	0	1
407	Cluster 21:PITRM1-KO vs. PITRM1-WT	Iron Responsive Element (HQ 3' IREs)	19561	165	FDR	0.05	0.405465	1	0	1		-0.405465	0	0	1
408	Cluster 21:PITRM1-KO vs. PITRM1-WT	Iron Responsive Element (HQ 5' IREs)	19561	57	FDR	0.05	0.405465	1	0	1		-0.405465	0	0	1
409	Cluster 21:PITRM1-KO vs. PITRM1-WT	Iron deficiency (BioProfiler)	19561	14	FDR	0.05	0.405465	1	0	1		-0.405465	0	0	1
410	Cluster 21:PITRM1-KO vs. PITRM1-WT	Iron transport (BioProfiler)	19561	26	FDR	0.05	0.405465	1	0	1		-0.405465	0	0	1
411	Cluster 21:PITRM1-KO vs. PITRM1-WT	Mitochondria (BioProfiler)	19561	846	FDR	0.05	0.405465	1	0	1		-0.405465	0	0	1
412	Cluster 21:PITRM1-KO vs. PITRM1-WT	Porphyrin (BioProfiler)	19561	55	FDR	0.05	0.405465	1	0	1		-0.405465	0	0	1
414	Cluster 21:PITRM1-KO vs. PITRM1-WT	The human iron-proteome (S1)	19561	135	FDR	0.05	0.405465	1	0	1		-0.405465	0	0	1
415	Cluster 21:PITRM1-KO vs. PITRM1-WT	The human iron-proteome (S2)	19561	163	FDR	0.05	0.405465	1	0	1		-0.405465	0	0	1
416	Cluster 21:PITRM1-KO vs. PITRM1-WT	The human iron-proteome (S3)	19561	65	FDR	0.05	0.405465	1	0	1		-0.405465	0	0	1
417	Cluster 21:PITRM1-KO vs. PITRM1-WT	iron-sulfur (BioProfiler)	19561	10	FDR	0.05	0.405465	1	0	1		-0.405465	0	0	1
418	Cluster 21:PITRM1-KO vs. PITRM1-WT	uniprot-keyword_Iron KW-0408	19561	317	FDR	0.05	0.405465	1	0	1		-0.405465	0	0	1
419	Cluster 22:PITRM1-KO vs. PITRM1-WT	Alzheimer disease (BioProfiler)	19561	789	FDR	0.05	0.405465	5	0	1		-0.405465	0	0	1
420	Cluster 22:PITRM1-KO vs. PITRM1-WT	Anemia (BioProfiler)	19561	879	FDR	0.05	0.405465	5	1	0.205395	GNAS	-0.405465	0	0	1
421	Cluster 22:PITRM1-KO vs. PITRM1-WT	Heme synthesis (BioProfiler)	19561	32	FDR	0.05	0.405465	5	0	1		-0.405465	0	0	1
422	Cluster 22:PITRM1-KO vs. PITRM1-WT	Hypoxia (BioProfiler)	19561	117	FDR	0.05	0.405465	5	0	1		-0.405465	0	0	1
423	Cluster 22:PITRM1-KO vs. PITRM1-WT	Iron (BioProfiler)	19561	194	FDR	0.05	0.405465	5	0	1		-0.405465	0	0	1
424	Cluster 22:PITRM1-KO vs. PITRM1-WT	Iron Responsive Element (All 3' IREs)	19561	1762	FDR	0.05	0.405465	5	0	1		-0.405465	0	0	1
425	Cluster 22:PITRM1-KO vs. PITRM1-WT	Iron Responsive Element (All 5' IREs)	19561	638	FDR	0.05	0.405465	5	1	0.152798	GNAS	-0.405465	0	0	1
426	Cluster 22:PITRM1-KO vs. PITRM1-WT	Iron Responsive Element (HQ 3' IREs)	19561	165	FDR	0.05	0.405465	5	0	1		-0.405465	0	0	1
427	Cluster 22:PITRM1-KO vs. PITRM1-WT	Iron Responsive Element (HQ 5' IREs)	19561	57	FDR	0.05	0.405465	5	0	1		-0.405465	0	0	1
428	Cluster 22:PITRM1-KO vs. PITRM1-WT	Iron deficiency (BioProfiler)	19561	14	FDR	0.05	0.405465	5	0	1		-0.405465	0	0	1
429	Cluster 22:PITRM1-KO vs. PITRM1-WT	Iron transport (BioProfiler)	19561	26	FDR	0.05	0.405465	5	0	1		-0.405465	0	0	1
430	Cluster 22:PITRM1-KO vs. PITRM1-WT	Mitochondria (BioProfiler)	19561	846	FDR	0.05	0.405465	5	1	0.198352	GNAS	-0.405465	0	0	1
431	Cluster 22:PITRM1-KO vs. PITRM1-WT	Porphyrin (BioProfiler)	19561	55	FDR	0.05	0.405465	5	0	1		-0.405465	0	0	1
433	Cluster 22:PITRM1-KO vs. PITRM1-WT	The human iron-proteome (S1)	19561	135	FDR	0.05	0.405465	5	0	1		-0.405465	0	0	1
434	Cluster 22:PITRM1-KO vs. PITRM1-WT	The human iron-proteome (S2)	19561	163	FDR	0.05	0.405465	5	0	1		-0.405465	0	0	1
435	Cluster 22:PITRM1-KO vs. PITRM1-WT	The human iron-proteome (S3)	19561	65	FDR	0.05	0.405465	5	0	1		-0.405465	0	0	1
436	Cluster 22:PITRM1-KO vs. PITRM1-WT	iron-sulfur (BioProfiler)	19561	10	FDR	0.05	0.405465	5	0	1		-0.405465	0	0	1
437	Cluster 22:PITRM1-KO vs. PITRM1-WT	uniprot-keyword_Iron KW-0408	19561	317	FDR	0.05	0.405465	5	0	1		-0.405465	0	0	1
438	Cluster 23:PITRM1-KO vs. PITRM1-WT	Alzheimer disease (BioProfiler)	19561	789	FDR	0.05	0.405465	1	0	1		-0.405465	1	1	0.0403354	NEFL
439	Cluster 23:PITRM1-KO vs. PITRM1-WT	Anemia (BioProfiler)	19561	879	FDR	0.05	0.405465	1	1	0.0449364	NDUFB11	-0.405465	1	0	1
440	Cluster 23:PITRM1-KO vs. PITRM1-WT	Heme synthesis (BioProfiler)	19561	32	FDR	0.05	0.405465	1	0	1		-0.405465	1	0	1
441	Cluster 23:PITRM1-KO vs. PITRM1-WT	Hypoxia (BioProfiler)	19561	117	FDR	0.05	0.405465	1	0	1		-0.405465	1	0	1
442	Cluster 23:PITRM1-KO vs. PITRM1-WT	Iron (BioProfiler)	19561	194	FDR	0.05	0.405465	1	0	1		-0.405465	1	0	1
443	Cluster 23:PITRM1-KO vs. PITRM1-WT	Iron Responsive Element (All 3' IREs)	19561	1762	FDR	0.05	0.405465	1	0	1		-0.405465	1	0	1
444	Cluster 23:PITRM1-KO vs. PITRM1-WT	Iron Responsive Element (All 5' IREs)	19561	638	FDR	0.05	0.405465	1	0	1		-0.405465	1	0	1
445	Cluster 23:PITRM1-KO vs. PITRM1-WT	Iron Responsive Element (HQ 3' IREs)	19561	165	FDR	0.05	0.405465	1	0	1		-0.405465	1	0	1
446	Cluster 23:PITRM1-KO vs. PITRM1-WT	Iron Responsive Element (HQ 5' IREs)	19561	57	FDR	0.05	0.405465	1	0	1		-0.405465	1	0	1
447	Cluster 23:PITRM1-KO vs. PITRM1-WT	Iron deficiency (BioProfiler)	19561	14	FDR	0.05	0.405465	1	0	1		-0.405465	1	0	1
448	Cluster 23:PITRM1-KO vs. PITRM1-WT	Iron transport (BioProfiler)	19561	26	FDR	0.05	0.405465	1	0	1		-0.405465	1	0	1
449	Cluster 23:PITRM1-KO vs. PITRM1-WT	Mitochondria (BioProfiler)	19561	846	FDR	0.05	0.405465	1	0	1		-0.405465	1	1	0.0432493	NEFL
450	Cluster 23:PITRM1-KO vs. PITRM1-WT	Porphyrin (BioProfiler)	19561	55	FDR	0.05	0.405465	1	0	1		-0.405465	1	0	1
452	Cluster 23:PITRM1-KO vs. PITRM1-WT	The human iron-proteome (S1)	19561	135	FDR	0.05	0.405465	1	0	1		-0.405465	1	0	1
453	Cluster 23:PITRM1-KO vs. PITRM1-WT	The human iron-proteome (S2)	19561	163	FDR	0.05	0.405465	1	0	1		-0.405465	1	0	1
454	Cluster 23:PITRM1-KO vs. PITRM1-WT	The human iron-proteome (S3)	19561	65	FDR	0.05	0.405465	1	0	1		-0.405465	1	0	1
455	Cluster 23:PITRM1-KO vs. PITRM1-WT	iron-sulfur (BioProfiler)	19561	10	FDR	0.05	0.405465	1	0	1		-0.405465	1	0	1
456	Cluster 23:PITRM1-KO vs. PITRM1-WT	uniprot-keyword_Iron KW-0408	19561	317	FDR	0.05	0.405465	1	0	1		-0.405465	1	0	1
457	Cluster 24:PITRM1-KO vs. PITRM1-WT	Alzheimer disease (BioProfiler)	19561	789	FDR	0.05	0.405465	25	1	0.642968	HSPD1	-0.405465	10	2	0.0589846	HMGB1, HNRNPA2B1
458	Cluster 24:PITRM1-KO vs. PITRM1-WT	Anemia (BioProfiler)	19561	879	FDR	0.05	0.405465	25	5	0.00454455	RPL11, RPS19, RPS24, RPS28, RPS29	-0.405465	10	2	0.0714399	HMGB1, TUBA1A
459	Cluster 24:PITRM1-KO vs. PITRM1-WT	Heme synthesis (BioProfiler)	19561	32	FDR	0.05	0.405465	25	0	1		-0.405465	10	0	1
460	Cluster 24:PITRM1-KO vs. PITRM1-WT	Hypoxia (BioProfiler)	19561	117	FDR	0.05	0.405465	25	0	1		-0.405465	10	0	1
461	Cluster 24:PITRM1-KO vs. PITRM1-WT	Iron (BioProfiler)	19561	194	FDR	0.05	0.405465	25	3	0.00188097	FTL, HSP90AA1, HSP90AB1	-0.405465	10	0	1
462	Cluster 24:PITRM1-KO vs. PITRM1-WT	Iron Responsive Element (All 3' IREs)	19561	1762	FDR	0.05	0.405465	25	2	0.672049	HSP90AA1, RPL13	-0.405465	10	1	0.611003	HNRNPA2B1
463	Cluster 24:PITRM1-KO vs. PITRM1-WT	Iron Responsive Element (All 5' IREs)	19561	638	FDR	0.05	0.405465	25	2	0.195548	FTL, RPL7	-0.405465	10	2	0.04018	CBX1, TUBA1A
464	Cluster 24:PITRM1-KO vs. PITRM1-WT	Iron Responsive Element (HQ 3' IREs)	19561	165	FDR	0.05	0.405465	25	0	1		-0.405465	10	1	0.0812386	HNRNPA2B1
465	Cluster 24:PITRM1-KO vs. PITRM1-WT	Iron Responsive Element (HQ 5' IREs)	19561	57	FDR	0.05	0.405465	25	1	0.0703994	FTL	-0.405465	10	0	1
466	Cluster 24:PITRM1-KO vs. PITRM1-WT	Iron deficiency (BioProfiler)	19561	14	FDR	0.05	0.405465	25	0	1		-0.405465	10	0	1
467	Cluster 24:PITRM1-KO vs. PITRM1-WT	Iron transport (BioProfiler)	19561	26	FDR	0.05	0.405465	25	0	1		-0.405465	10	0	1
468	Cluster 24:PITRM1-KO vs. PITRM1-WT	Mitochondria (BioProfiler)	19561	846	FDR	0.05	0.405465	25	1	0.669122	HSPD1	-0.405465	10	0	1
469	Cluster 24:PITRM1-KO vs. PITRM1-WT	Porphyrin (BioProfiler)	19561	55	FDR	0.05	0.405465	25	0	1		-0.405465	10	0	1
471	Cluster 24:PITRM1-KO vs. PITRM1-WT	The human iron-proteome (S1)	19561	135	FDR	0.05	0.405465	25	1	0.159066	FTL	-0.405465	10	0	1
472	Cluster 24:PITRM1-KO vs. PITRM1-WT	The human iron-proteome (S2)	19561	163	FDR	0.05	0.405465	25	0	1		-0.405465	10	0	1
473	Cluster 24:PITRM1-KO vs. PITRM1-WT	The human iron-proteome (S3)	19561	65	FDR	0.05	0.405465	25	0	1		-0.405465	10	0	1
474	Cluster 24:PITRM1-KO vs. PITRM1-WT	iron-sulfur (BioProfiler)	19561	10	FDR	0.05	0.405465	25	0	1		-0.405465	10	0	1
475	Cluster 24:PITRM1-KO vs. PITRM1-WT	uniprot-keyword_Iron KW-0408	19561	317	FDR	0.05	0.405465	25	1	0.335496	FTL	-0.405465	10	0	1
476	Cluster 25:PITRM1-KO vs. PITRM1-WT	Alzheimer disease (BioProfiler)	19561	789	FDR	0.05	0.405465	0	0	1		-0.405465	0	0	1
477	Cluster 25:PITRM1-KO vs. PITRM1-WT	Anemia (BioProfiler)	19561	879	FDR	0.05	0.405465	0	0	1		-0.405465	0	0	1
478	Cluster 25:PITRM1-KO vs. PITRM1-WT	Heme synthesis (BioProfiler)	19561	32	FDR	0.05	0.405465	0	0	1		-0.405465	0	0	1
479	Cluster 25:PITRM1-KO vs. PITRM1-WT	Hypoxia (BioProfiler)	19561	117	FDR	0.05	0.405465	0	0	1		-0.405465	0	0	1
480	Cluster 25:PITRM1-KO vs. PITRM1-WT	Iron (BioProfiler)	19561	194	FDR	0.05	0.405465	0	0	1		-0.405465	0	0	1
481	Cluster 25:PITRM1-KO vs. PITRM1-WT	Iron Responsive Element (All 3' IREs)	19561	1762	FDR	0.05	0.405465	0	0	1		-0.405465	0	0	1
482	Cluster 25:PITRM1-KO vs. PITRM1-WT	Iron Responsive Element (All 5' IREs)	19561	638	FDR	0.05	0.405465	0	0	1		-0.405465	0	0	1
483	Cluster 25:PITRM1-KO vs. PITRM1-WT	Iron Responsive Element (HQ 3' IREs)	19561	165	FDR	0.05	0.405465	0	0	1		-0.405465	0	0	1
484	Cluster 25:PITRM1-KO vs. PITRM1-WT	Iron Responsive Element (HQ 5' IREs)	19561	57	FDR	0.05	0.405465	0	0	1		-0.405465	0	0	1
485	Cluster 25:PITRM1-KO vs. PITRM1-WT	Iron deficiency (BioProfiler)	19561	14	FDR	0.05	0.405465	0	0	1		-0.405465	0	0	1
486	Cluster 25:PITRM1-KO vs. PITRM1-WT	Iron transport (BioProfiler)	19561	26	FDR	0.05	0.405465	0	0	1		-0.405465	0	0	1
487	Cluster 25:PITRM1-KO vs. PITRM1-WT	Mitochondria (BioProfiler)	19561	846	FDR	0.05	0.405465	0	0	1		-0.405465	0	0	1
488	Cluster 25:PITRM1-KO vs. PITRM1-WT	Porphyrin (BioProfiler)	19561	55	FDR	0.05	0.405465	0	0	1		-0.405465	0	0	1
490	Cluster 25:PITRM1-KO vs. PITRM1-WT	The human iron-proteome (S1)	19561	135	FDR	0.05	0.405465	0	0	1		-0.405465	0	0	1
491	Cluster 25:PITRM1-KO vs. PITRM1-WT	The human iron-proteome (S2)	19561	163	FDR	0.05	0.405465	0	0	1		-0.405465	0	0	1
492	Cluster 25:PITRM1-KO vs. PITRM1-WT	The human iron-proteome (S3)	19561	65	FDR	0.05	0.405465	0	0	1		-0.405465	0	0	1
493	Cluster 25:PITRM1-KO vs. PITRM1-WT	iron-sulfur (BioProfiler)	19561	10	FDR	0.05	0.405465	0	0	1		-0.405465	0	0	1
494	Cluster 25:PITRM1-KO vs. PITRM1-WT	uniprot-keyword_Iron KW-0408	19561	317	FDR	0.05	0.405465	0	0	1		-0.405465	0	0	1
495	Cluster ALL:PITRM1-KO vs. PITRM1-WT	Alzheimer disease (BioProfiler)	19561	789	FDR	0.05	0.405465	222	10	0.40638	ANP32A, BCHE, CAMKV, CFL1, DDX46, GAP43, HSPD1, LY6E, PRDX1, THY1	-0.405465	228	23	5.25668e-05	APLP2, APP, ATP1B1, CNR1, CRABP1, CXCR4, DCX, DOK5, DPYSL2, FDFT1, HMGB1, HNRNPA2B1, IFITM3, IGFBP2, JUN, MAPK10, NEFL, PLK2, PSAP, PTPRG, RTN3, SLC16A3, TUBB
496	Cluster ALL:PITRM1-KO vs. PITRM1-WT	Anemia (BioProfiler)	19561	879	FDR	0.05	0.405465	222	16	0.0430598	ARG2, C1QBP, GNAS, KMT2C, LHX2, NDUFB11, PRDX1, RPL11, RPS19, RPS24, RPS26, RPS28, RPS29, SHMT2, STXBP6, THY1	-0.405465	228	21	0.00151459	ATP1B1, CALR, CTNNB1, EDNRB, EGR1, FSTL1, GPI, HMGB1, ID1, IFITM3, JUN, MAPK10, MEIS2, PBX1, PGM3, RGS16, RPS10, SRGAP3, TUBA1A, TUBA1C, TUBB4B
497	Cluster ALL:PITRM1-KO vs. PITRM1-WT	Heme synthesis (BioProfiler)	19561	32	FDR	0.05	0.405465	222	0	1		-0.405465	228	1	0.313039	APP
498	Cluster ALL:PITRM1-KO vs. PITRM1-WT	Hypoxia (BioProfiler)	19561	117	FDR	0.05	0.405465	222	0	1		-0.405465	228	2	0.396696	APP, EDNRB
499	Cluster ALL:PITRM1-KO vs. PITRM1-WT	Iron (BioProfiler)	19561	194	FDR	0.05	0.405465	222	6	0.0235836	ATP6V1G1, CEBPB, FTL, HSP90AA1, HSP90AB1, PGRMC2	-0.405465	228	4	0.191187	APP, BLVRB, GPX4, HSP90AA1
500	Cluster ALL:PITRM1-KO vs. PITRM1-WT	Iron Responsive Element (All 3' IREs)	19561	1762	FDR	0.05	0.405465	222	17	0.792388	BCHE, CALY, CAMKV, CSTB, EPHA5, FAM32A, FXYD6, HSP90AA1, MRPL20, NDUFC2, NME4, NRN1, POLR2L, RPL13, SCG2, SHMT2, SYNE2	-0.405465	228	23	0.315248	CALR, CNTN2, FSTL1, GPI, HNRNPA2B1, HSP90AA1, IGF1R, KDELR2, LSAMP, NCAM1, NLRP1, NTM, ONECUT2, POU3F3, PSIP1, RHOBTB3, SEC63, SOX11, SPATS2L, TFAP2B, TTC3, TUBA1C, ZFHX4
501	Cluster ALL:PITRM1-KO vs. PITRM1-WT	Iron Responsive Element (All 5' IREs)	19561	638	FDR	0.05	0.405465	222	14	0.0144592	ANP32A, CELF2, CFL1, EMX1, FTL, GNAS, ID4, JAKMIP2, LHX2, NDUFB6, PFN1, RPL7, SEC14L1, SMS	-0.405465	228	15	0.0080691	AKAP12, ATP1B1, ATP2B4, CBX1, CHD7, ENC1, ENO1, HMGCS1, ID4, IGFBP2, SLC16A3, SQLE, STC2, TPM4, TUBA1A
502	Cluster ALL:PITRM1-KO vs. PITRM1-WT	Iron Responsive Element (HQ 3' IREs)	19561	165	FDR	0.05	0.405465	222	2	0.560905	FXYD6, SYNE2	-0.405465	228	5	0.0442513	GPI, HNRNPA2B1, IGF1R, LSAMP, RHOBTB3
503	Cluster ALL:PITRM1-KO vs. PITRM1-WT	Iron Responsive Element (HQ 5' IREs)	19561	57	FDR	0.05	0.405465	222	2	0.136702	EMX1, FTL	-0.405465	228	3	0.0288433	ATP2B4, ENC1, TPM4
504	Cluster ALL:PITRM1-KO vs. PITRM1-WT	Iron deficiency (BioProfiler)	19561	14	FDR	0.05	0.405465	222	0	1		-0.405465	228	0	1
505	Cluster ALL:PITRM1-KO vs. PITRM1-WT	Iron transport (BioProfiler)	19561	26	FDR	0.05	0.405465	222	1	0.256923	PGRMC2	-0.405465	228	0	1
506	Cluster ALL:PITRM1-KO vs. PITRM1-WT	Mitochondria (BioProfiler)	19561	846	FDR	0.05	0.405465	222	10	0.49345	AKT3, ARG2, CEBPB, CHCHD2, ERH, GNAS, HSPD1, IFI6, PPP2R2B, TOMM22	-0.405465	228	18	0.0104081	APP, ATP2B4, BNIP3, CHCHD10, CTNNB1, ERBB4, FAM162A, FOS, GPX4, HERPUD1, HK2, IGF1R, LDHA, MAP6, NEFL, NES, RTN4, SH3GLB1
507	Cluster ALL:PITRM1-KO vs. PITRM1-WT	Porphyrin (BioProfiler)	19561	55	FDR	0.05	0.405465	222	0	1		-0.405465	228	2	0.134707	APP, BLVRB
509	Cluster ALL:PITRM1-KO vs. PITRM1-WT	The human iron-proteome (S1)	19561	135	FDR	0.05	0.405465	222	2	0.454476	FTL, GSTP1	-0.405465	228	2	0.468215	MSMO1, P4HA1
510	Cluster ALL:PITRM1-KO vs. PITRM1-WT	The human iron-proteome (S2)	19561	163	FDR	0.05	0.405465	222	1	0.84561	PGRMC2	-0.405465	228	1	0.853256	STC2
511	Cluster ALL:PITRM1-KO vs. PITRM1-WT	The human iron-proteome (S3)	19561	65	FDR	0.05	0.405465	222	0	1		-0.405465	228	0	1
512	Cluster ALL:PITRM1-KO vs. PITRM1-WT	iron-sulfur (BioProfiler)	19561	10	FDR	0.05	0.405465	222	0	1		-0.405465	228	0	1
513	Cluster ALL:PITRM1-KO vs. PITRM1-WT	uniprot-keyword_Iron KW-0408	19561	317	FDR	0.05	0.405465	222	1	0.973956	FTL	-0.405465	228	3	0.717728	APP, MSMO1, P4HA1
